# Supplementary material for: The evolution of plant proton pump regulation via the R domain may have facilitated plant terrestrialization
Source: Commun Biol. 2022 Nov 29;5:1312. doi: 10.1038/s42003-022-04291-y (PMC9708826; doi:10.1038/s42003-022-04291-y)
Supplement: Supplementary file 3 — Dataset 1 [file 42003_2022_4291_MOESM3_ESM.xlsx]

## Sheet: Figure 3
Fig. 3c - Net H+ fluxes												Fig. 3d - Membrane potential
	Col	aha2Δ30	aha2Δ44	aha2Δ57		t-value							Col	aha2Δ30	aha2Δ44	aha2Δ57		t-value
	-16	-14	-21.7	-18			Col	aha2Δ30	aha2Δ44	aha2Δ57			-102	-155	-155	-160			Col	aha2Δ30	aha2Δ44	aha2Δ57
	-12	-17	-20.4	-20.8		Col	1						-128	-165	-95	-150		Col	1
	-12	-22.2	-22	-17		aha2Δ30	2.18542	1					-142	-160	-160	-145		aha2Δ30	4.22188	1
	-18	-17.8	-15.4	-24.7		aha2Δ44	4.11708	0.438813	1				-95	-130	-165	-146		aha2Δ44	3.72369	0.161847	1
	-26	-17	-26.3	-22.3		aha2Δ57	5.2077	1.84856	1.97145	1			-108	-130	-145	-130		aha2Δ57	5.60055	0.995982	0.66682	1
	-27	-16	-26.7	-27									-136	-150	-125	-183
	-7	-16.5	-28	-23		P-value							-123	-150	-170	-172		P-value
	-18	-56	-26	-23.8			Col	aha2Δ30	aha2Δ44	aha2Δ57			-107	-140	-160	-165			Col	aha2Δ30	aha2Δ44	aha2Δ57
	-14.6	-26	-22.6	-18		Col	1						-132	-150	-123	-164		Col	1
	-12	-12	-21.2	-21.7		aha2Δ30	<0.001	1					-127	-175	-167	-135		aha2Δ30	< 0.001	1
	-30.5	-11.9	-24.7	-26.5		aha2Δ44	<0.001	n/s	1				-122	-165	-120	-135		aha2Δ44	<0.01	n/s	1
	-16.5	-9	-37	-20		aha2Δ57	<0.001	n/s	0.2	1			-103	-138	-115	-130		aha2Δ57	<0.001	n/s	n/s	1
	-11	-7	-28	-20.5									-90	-137	-180	-140
	-14.2	-9	-24.8	-30									-110	-165	-175	-130
	-13.5	-10	-34	-20.9									-90	-170	-175	-158
	-20.6	-8	-28	-17									-107	-142	-165	-160
	-15.5	-12	-23	-44									-161	-138	-180	-171
	-15	-12.4	-17.8	-49.5									-162	-134	-147	-135
	-8.5	-32.3	-34	-41.5									-170	-170	-150	-152
	-10.2	-16.9	-26.9	-54									-145	-147	-160	-160
	-31	-48	-14	-54.5									-159	-130	-153	-152
	-19.5	-48	-21	-47.8									-138		-154	-150
	-13.6	-43	-14	-37.7									-167		-120	-170
	-10.7	-44	-13	-22.6									-173		-135	-165
	-17	-51		-22.9									-128		-175	-170
	-19	-46		-36.5									-135		-142	-180
	-22	-42		-31.4									-125		-144	-160
		-30		-32.7									-121		-157	-152
		-14.5		-16.6									-125			-154
		-14.6		-29									-142			-140
		-12		-30									-122
		-13		-28.8									-170
		-15		-18.5									-112
		-16		-24									-131
		-17.3		-15.5									-110
		-15.2											-158
Aver	-16.7	-22.5722	-23.7708	-28.2486									-147
SE	1.16373	2.42192	1.26306	1.88771									-132
													-117
n='	27	36	24	35									-125
													-151
													-121
													-123
													-125
													-114
													-129
													-140
													-139
													-155
													-143
													-158
													-128
													-145
												Aver	-131.472	-149.571	-150.429	-153.8
												SE	2.85033	3.20236	4.21814	2.78752
												n='	53	21	28	30

## Sheet: Figure 4
Fig. 4b - Number of lateral roots per plant												Fig. 4c - Average lateral root length per plant												Fig. 4d - Primary root length												Fig. 4e - Root cell length
	Col	aha2Δ30	aha2Δ44	aha2Δ57		P-value							Col	aha2Δ30	aha2Δ44	aha2Δ57		P-value							Col	aha2Δ30	aha2Δ44	aha2Δ57		P-value							Col	aha2Δ30	aha2Δ44	aha2Δ57		P-value
	4	9	10	10			Col	aha2Δ30	aha2Δ44	aha2Δ57			0.245909	0.364667	0.3895	0.565556			Col	aha2Δ30	aha2Δ44	aha2Δ57			3.503	3.622	3.6	4.372			Col	aha2Δ30	aha2Δ44	aha2Δ57			152.36	54.85	42.81	46.38			Col	aha2Δ30	aha2Δ44	aha2Δ57
	6	9	11	11		Col	1						0.3125	0.29425	0.352722	0.576		Col	1						3.294	3.713	3.133	5.248		Col	1						179.03	95.36	162.4	204.13		Col	1
	3	5	11	8		aha2Δ30	0.0231	1					0.184	0.571833	0.288385	0.664267		aha2Δ30	0.2064	1					3.732	3.71	3.836	4.66		aha2Δ30	0.0008	1					191.2	79.49	170.93	106.14		aha2Δ30	0.0233	1
	6	8	11	10		aha2Δ44	0.0092	0.9836	1				0.156714	0.47525	0.564313	0.639294		aha2Δ44	0.0068	0.4553	1				3.816	3.581	3.505	4.948		aha2Δ44	<0.0001	0.3145	1				226.65	97.65	241.68	110.54		aha2Δ44	0.0003	0.7245	1
	6	11	11	15		aha2Δ57	<0.0001	0.0047	0.0155	1			0.475692	0.320231	0.616909	0.7378		aha2Δ57	0.0002	0.0446	0.5964	1			3.734	3.761	4.016	4.712		aha2Δ57	<0.0001	<0.0001	0.0007	1			103.36	82.69	140.13	49.62		aha2Δ57	<0,0001	0.0032	0.0793	1
	7	8	6	15									0.308375	0.550429	0.438133	0.459588									3.552	3.442	3.651	4.585									150.34	141.32	205.48	92.18
	7	10	8	14									0.2782	0.351125	0.767235	0.6494									3.872	2.633	4	4.574									172.86	172.46	189.48	216.57
	6	13	9	10									0.524231	0.377833	0.549	0.546053									3.421	3.973	4.034	4.898									195.11	120.41	39.15	160.15
	5	9	12	10									0.237417	0.523067	0.589611	0.622									3.469	2.95	4.006	4.685									63.14	205.38	174.36	219.45
	5	9	13	11									0.377	0.381231	0.479063	0.271182									3.373	3.933	3.738	4.091									171.73	217.49	170.55	179.7
	6	10	13	13								Aver	0.310004	0.420992	0.503487	0.573114									3.272	3.605	4.304	4.159									119.13	108.75	111.61	83.89
	4	10	7	11								n='	10	10	10	10									2.71	4.086	3.386	4.412									119.03	162.24	81.3	38.89
	8	4	10	17																					3.089	4.214	5.063	4.437									71.89	194.87	199.02	108.03
	4	11	15	13																					2.706	3.8	4.295	4.593									98.87	109.65	82.61	182.17
	10	7	6	13																					2.541	4.37	4.225	3.98									37.02	114.44	119.23	161.57
	8	12	2	9																					2.8	3.645	4.276	3.838									119.74	71.04	184.81	76.93
	6	11	7	9																					2.883	3.881	3.885	3.865									129.93	157.18	54.29	139.15
	10	10	11	12																					2.933	4.54	4.248	4.323									141.09	85.68	184.97	61.9
	10	10	9	11																					3.016	3.919	4.123	4.058									62.11	198.67	46.39	168.45
	10	9	3	14																					3.003	3.237	4.372										84.27	174.49	163.25	160.32
		3																							3.247		3.578										158.37	108.02	212.07	159.55
Aver	6.55	8.95238	9.25	11.8																					3.148		4.016										133.01	159.44	83	104.09
n='	20	21	20	20																							3.571										81.22	140.99	145.08	77.06
																											3.769										149.24	31.85	177.22	170.96
																								Aver	3.23245	3.73075	3.94292	4.44411									150.25	175.67	110.54	194.93
																								n='	22	20	24	19									23.38	149.56	178.75	41.58
																																					108.57	132.82	95.72	183.7
																																					50.72	142.97	195.54	217.25
																																					134.2	196.13	71.1	256.64
																																					171.35	93.72	125.54	251
																																					150.14	198.27	134.62	255.79
																																					116.91	92.1	120.58	176.98
																																					144.01	96.92	197.49	209.76
																																					174.11	129.02	202.16	51.51
																																					186.1	107.4	75.59	205.02
																																					167.77	102.09	141.71	166.54
																																					167.42	63.9	76.07	92.1
																																					146.61	124.08	71.33	229.72
																																					26.97	59.48	223.05	263.56
																																					199.74	158.58	155.47	102.4
																																					119.69	84.61	183.18	213.8
																																					127.03	206.15	58.31	196.73
																																					55.08	92.49	191.3	80.16
																																					114.3	80.6	46.66	185.05
																																					122.06	169.41	161.93	106.94
																																					44.94	63.35	94.46	91.77
																																					119.04	121.63	80.02	66.28
																																					153.22	134.42	146.07	103.45
																																					81.95	159.53	116.91	164.14
																																					40.45	175.61	173.98	166.2
																																					122.38	76.79	113.51	49.91
																																					50.61	62.07	167.39	127.62
																																					90.15	171.48	105.24	198.52
																																					53.05	105.49	65.21	159.71
																																					53.93	147.32	50.45	108.74
																																					42.25	149.39	128.62	110.62
																																					94.78	124.19	80.02	132.96
																																					33.36	135.66	112.76	94.12
																																					78.47	155.51	97.32	160.2
																																					36.49	68.89	105.16	158.9
																																					90.92	157.58	65.75	173.5
																																					168.2	82.13	102.32	91.73
																																					110.62	150.32	115.93	124.84
																																					113.83	100.88	140.26	176.14
																																					124.22	77.87	169.9	60.32
																																					106.35	174.49	107.84	187.27
																																					158.29	165.65	127.69	85.91
																																					158.52	175.82	99.43	128.11
																																					104.34	129.74	79.33	177.34
																																					106.06	64.23	120.75	160.2
																																					28.09	187.35	121.8	194.58
																																					148.7	72.34	209.45	198.92
																																					51.12	168.33	162.65	205.87
																																					196.84	136.67	142.01	155.36
																																					73.78	72.81	82.48	145.33
																																					48.73	97.11	100.65	86.5
																																					134.94	132.15	108.39	114.05
																																					166.79	172.64	122.96	147.55
																																					43.47	120.69	194.41	201.14
																																					141.82	111.83	88.23	210.11
																																					139.33	174.78	150.34	22.1
																																					84.49	155.2	84.95	216.47
																																					124.34	222.15	97.16	138.63
																																					25.87	66.43	160.92	89.8
																																					156.72	181.74	233.89	123.21
																																					139.3	103.69	179.86	105.14
																																					101.74	110.16	138.5	176.88
																																					137.79	178.05	184	112.03
																																					131.51	88.49	160.38	123.45
																																					40.45	98.92	94.82	92.67
																																					98.85	134.41	212.96	239.6
																																					96.97	175.71	147.39	236.88
																																					63.54	58.09	210.09	79.7
																																					71.95	212.9	196.69	112.36
																																					90.8	134.24	76.07	169.54
																																					79.08	140.82	60.63	118.68
																																					62.91	124.62	116.81	107.36
																																					63.83	138.34	148.7	225.97
																																					94.08	131.42	197.77	247.21
																																					101.58	179.01	192.25	169.76
																																					41.38	156.62	208.19	170.4
																																					136.89	68.89	200.98	142.8
																																					110.26	119.93	147.59	53.95
																																					174.62	86.14	123.06	140.61
																																					206.92	95.66	120.98	166.83
																																					145.69	134.52	151.14	124.37
																																					128.16	92.22	195.41	79.98
																																					204.95	147.65	138.4	250.14
																																					145.42	111.99	148.45	166.54
																																					192.41	150.05	113.66	79.86
																																					123.53			273.2
																																					54.49			83
																																					81.97			174.92
																																					105.18			171.83
																																					148.25			237.06
																																					73.46			70.36
																																					113.34			209.83
																																					90.87			254.18
																																					137.91			229.34
																																					61.17			255.85
																																					187.36			255.92
																																					143.07			242.08
																																					158.5			178.26
																																					146.41			138.01
																																					133.68
																																					159.28
																																					79.98
																																					160.02
																																					129.27
																																					73.76
																																					71.36
																																					136.44
																																					190.74
																																					65.4
																																					166.53
																																					74.38
																																					94.82
																																					55.13
																																					128.48
																																					144.59
																																					84.47
																																					166.31
																																					105.15
																																					106.04
																																					115.08
																																					104.84
																																					59.24
																																					88.44
																																					142.81
																																					82.68
																																					46.74
																																					114.64
																																					100.68
																																					151.5
																																					114.35
																																					28.76
																																					105.18
																																					84.59
																																					142.09
																																					118.39
																																					103.45
																																					25.23
																																					142.88
																																					208.76
																																					12.71
																																					178.38
																																					48.73
																																					146.94
																																					36.66
																																					51.25
																																					92.4
																																					105.24
																																					153.71
																																					82.18
																																					151.94
																																					117.24
																																					40.19
																																					94.36
																																					57.58
																																					99.54
																																					93.67
																																					87.19
																																					120.61
																																					102.69
																																					102.54
																																					45.87
																																					58.75
																																					75.68
																																					115.06
																																					109.27
																																					125.07
																																					75.62
																																					63.9
																																					132.54
																																					92.63
																																					94.19
																																					180.63
																																					124.96
																																					121.8
																																					174.03
																																					196.2
																																					138.96
																																					125.81
																																					147.58
																																					49.56
																																					160.45
																																					36.94
																																					204.33
																																				Aver	111.475	128.32	135.362	151.078
																																				n='	208	110	110	124

## Sheet: Figure 5
Fig. 5b - Photons counted along the root hairs											Fig. 5d - Root hair length												Fig. 5e - Root hair growth rate
	Base	Shanks	Tip		P-value							Col	aha2Δ30	aha2Δ44	aha2Δ57		P-value								Col												aha2Δ30											aha2Δ44
	124.02	56.3471	108.076			Base	Shanks	Tip				317.175	479.008	539.993	471.56			Col	aha2Δ30	aha2Δ44	aha2Δ57			time	1	2	3	4	5	6	7	8	9	10		time	1	2	3	4	5	6	7	8	9		time	1	2
	138.486	49.7656	77.4968		Base	1						245.616	248.865	317.03	464.694		Col	1						0	35	18	39	17	8	17	24	13	7	12		0	24	12	17	32	29	9	10	26	6		0	8	12
	127.152	70.9798	106.486		Shanks	<0,0001	1					541.947	557.352	318.616	473.343		aha2Δ30	<0,0001	1					15	50.225	35.985	55.65	32.12	22.01	31.925	42.645	29.605	26.02	29.295		15	42.1327	31.7508	28.2722	52.2147	47.4106	29.4618	24.4112	42.76	24.9912		15	26.2209	30.0282
	193.712	112.741	132.616		Tip	<0,0001	0.0683	1				573.206	506.203	410.645	222.61		aha2Δ44	<0,0001	0.3777	1				30	65.75	53.805	71.91	45.74	38.69	46.685	56.475	46.36	46.72	49.845		30	59.8934	51.2589	44.8355	72.6627	65.8322	48.0045	42.1481	61.3919	42.2134		30	42.9513	49.7675
	199.666	59.9195	149.775									355.423	527.389	483.74	708.501		aha2Δ57	<0,0001	0.6218	0.0274	1			45	83.75	72.195	89.205	63.44	53.96	64.55	71.955	66.115	67.885	67.095		45	79.76	71.6195	64.1477	91.1933	83.6549	65.9457	57.0045	80.9245	60.7715		45	60.3712	68.8221
	147.072	80.1735	122.548									700.696	433.158	278.349	480.638									60	99.785	88.74	105.945	78.83	73.46	77.33	88.95	82.285	83.23	87.63		60	100.302	93.0604	83.5301	113.078	102.444	84.7236	71.3634	100.29	80.8316		60	76.4842	85.0835
	116.967	82.8076	73.7434									668.978	448.873	659.572	546.405									75	118.175	104.31	122.955	92.63	92.375	97.055	108.765	100.765	96.91	104.475		75	118.289	114.038	102.921	134.502	121.596	101.57	88.6009	121.266	97.6933		75	92.9251	101.001
	63.0435	96.4755	88.2893									633.925	271.948	319.136	470.457									90	136.175	122.73	139.56	105.395	112.97	111.29	121.875	120.325	111.145	122.04		90	138.822	133.999	120.071	153.131	140.783	119.77	103.399	138.415	117.387		90	112.956	118.232
	153.417	96.8476	68.1447									287.169	224.147	299.945	489.026									105	155.165	140.445	158.055	125.63	130.175	126.59	139.44	133.975	124.555	136.155		105	158.672	154.806	140.339	173.263	159.236	140.236	119.3	156.269	135.488		105	133.111	137.332
	192.919	88.5226	83.113									720.091	325.742	506.716	230.968									120	174.89	159.555	176.625	145.805	143.675	143.015	157.32	152.455	145.42	155.55		120	177.552	176.53	156.837	195.157	177.436	159.159	134.444	175.507	155.244		120	153.169	156.642
	146.34	55.7785	73.3457									488.49	527.09	429.965	235.946									135	192.89	174.81	196.065	164.93	156.86	157.625	176.535	169.42	165.235	172.725		135	195.647	196.061	175.187	215.277	195.853	177.161	150.173	193.57	171.882		135	169.977	176.456
	178.813	57.6383	96.0521									277.517	313.762	312.315	411.547									150	208.61	191.655	213.63	186.125	170.96	172.445	191.73	186.685	183.52	193.5		150	214.795	216.155	194.16	233.726	214.441	195.525	164.805	214.668	191.319		150	188.139	192.498
	119.305	60.9709	70.4902									414.541	333.854	565.467	216.07									165	226.775	208.44	230.79	201.365	190.625	193.22	207.225	201.355	203.515	207.51		165	233.509	236.779	214.665	254.685	233.448	215.063	180.724	231.584	207.448		165	206.228	210.195
	78.4346	64.6381	77.3489									599.499	507.257	300.18	373.461									180	245.96	224.49	249.525	220.43	209.69	209.9	222.255	217.555	219.895	221.565		180	251.718	258.618	235	273.262	252.388	233.098	197.932	253.007	228.26		180	223.389	230.023
	105.434	117.924	100.103									252.053	274.649	696.631	476.081									195	264.17	242.91	265.995	233.315	230.66	228.995	236.025	231.085	235.615	234.84		195	272.337	279.157	254.687	292.473	270.491	251.841	215.161	271.769	247.051		195	243.439	246.687
	208	108.592	95.0493									733.328	604.865	325.965	349.176									210	282.635	262.11	284.085	247.07	247.76	249.665	251.91	244.735	254.2	249.09		210	292.221	300.383	271.582	310.504	287.059	269.069	230.776	292.783	266.939		210	261.484	266.383
	239.315	102.908	87.5204									515.555	269.921	710.987	418.449									225	298.07	277.68	299.385	263.6	266.9	264.17	271.44	257.455	269.29	263.115		225	310.756	321.546	288.318	330.266	303.382	285.949	244.749	314.03	287.27		225	278.465	282.47
	184.382	116.81	86.363									327.435	407.864	249.426	312.88									240	314.18	295.86	315.045	278.42	282.455	281.06	286.755	275.515	287.36	283.905		240	327.853	341.775	302.996	347.185	320.378	301.167	259.303	334.857	306.992		240	296.751	300.64
	207.086	102.989	113.246									550.505	343.961	707.374	331.912									255	332.48	315	332.22	292.04	297.605	296.825	307.965	294.1	300.355	299.925		255	342.927	360.944	320.623	362.179	337.5	315.598	276.994	356.579	322.258		255	312.933	318.034
	196.076	68.0605	113.578									276.8	462.853	322.01	424.955									270	347.765	332.175	351.285	313.25	317.795	311.045	323.88	309.985	317.2	315.705		270	362.185	381.13	335.422	380.631	352.218	335.968	294.129	373.478	335.647		270	332.198	336.546
	110.726	73.6012	57.5898									394.595	461.565	711.2	309.827									285	365.87	342.735	367.44	328.145	333.245	331.64	339.075	322.91	330.82	332.725		285	380.62	401.236	351.135	398.411	371.231	351.152	305.965	390.535	350.225		285	348.348	350.171
	79.081	74.4751	49.1461									228.505	477.836	457.679	286.172									300	382.175	360.61	386.73	347.54	352.16	348.421	359.415	344.275	342.425	350.535		300	398.529	420.995	370.946	420.404	389.673	368.521	320.698	407.027	365.555		300	365.356	367.99
	91.7881	72.1698	76.7451									558.72	495.198	534.759	665.685									315	398.6	375.15	403.14	367.97	364.91	361.183	377.205	352.19	361.515	362.955		315	411.864	440.151	382.64	437.393	408.557	379.894	332.933	423.846	385.918		315	386.243	384.984
	126.993	81.447	68.6706									235.526	433.707	251.585	280.917									330	417.085	390.765	422.355	387.485	383.87	376.075	388.27	365.495	377.16	378.64		330	418.595	445.696	392.075	452.413	427.549	396.184	350.625	442.595	400.608		330	405.27	403.88
	197.385	154.524	134.281									730.35	515.51	404.971	216.023									345	432.295	407.81	435.55	405.665	390.76	387.042	399.74	390.325	392.545	392.265		345	427.329	446.182	400.369	471.305	441.548	405.271	364.455	455.843	412.532		345	422.94	420.816
	178.078	151.651	133.661									390.692	411.755	518.63	303.994									360	450.31	415.049	450.42	422.285	410.45	400.152	415.915	403.68	400.074	406.34		360	432.414	449.438	404.299	480.16	450.802	409.238	380.934	481.114	425.644		360	440.832	438.512
	128.548	83.5104	80.894									591.471	362.908	436.058	522.611									375	456.063	410.761	462.625	431.26	428.45	418.918	437.035	418.485	402.601	422.195		375	432.94	450.798	408.128	485.953	455.628	412.466	396.164	490.379	440.084		375	450.936	443.199
	132.06	87.7821	75.9085									439.422	224.505	556.803	468.043									390	465.59	418.756	478.635	445.095	446.14	434.24	450.52	433.155	408.914	429.756		390	431.323	451.033	404.571	487.037	456.037	414.418	411.022	507.388	452.814		390	455.975	441.233
	171.029	72.1563	121.72									401.408	628.548	538.611	369.662									405	454.726	421.35	490.823	465.275	461.73	451.631	466.32	437.542	408.419	435.78		405	434.214	451.662	407.441	487.751	457.358	414.135	426.7	500.942	459.274		405	455.367	437.821
	206.379	139.689	84.8494									701.609	449.069	307.4	264.383									420	470.686	418.942	494.44	477.64	473.043	467.294	470.115	447.726	411.479	439.436		420	429.865	450.202	404.324	485.353	460.908	413.474	441.418	515.54	468.309		420	454.675	440.77
	154.262	110.121	123.384									458.224	413.556	393.811	327.136									435	462.549	419.863	495.908	490.64	478.589	470.816	477.129	447.874	409.033	433.743		435	431.865	449.874	411.6	486.235	462.045	415.829	444.278	502.443	461.822		435	460.158	445.544
	115.019	157.687	101.791									605.984	313.691	553.392	338.897									450	470.691	418.172	495.921	500.338	483.76	466.634	478.365	443.805	408.305	444.074		450	434.203	451.498	411.805	489.409	461.028	416.951	449.614	509.332	471.666		450	455.925	442.189
	73.2998	81.2014	68.8482									610.882	358.823	445.274	410.376									465	470.199	418.979	501.051	501.985	482.618	470.592	478.312	451.747	411.909	442.43		465	433.53	447.272	411.767	489.883	457.069	413.177	453.317	500.039	470.577		465	455.256	444.69
	94.4359	106.497	72.6177									529.836	470.482	423.885	380.394									480	465.492	421.809	501.337	503.167	474.316	469.83	475.628	450.403	411.118	451.23		480	434.469	445.425	409.071	487.752	455.682	414.801	459.707	499.099	464.544		480	460.947	444.783
	116.219	104.436	102.883									620.31	393.969	408.187	321.877									495	468.213	418.098	500.913	503.015	484.66	474.028	476.618	451.135	408.177	439.576		495	432.919	446.105	408.641	490.238	456.051	417.037	454.646	516.288	465.963		495	456.766	440.011
	158.015	61.2968	86.6222									409.422	401.514	625.402	372.503									510	462.286	418.27	498.199	507.553	485.905	477.008	476.244	457.328	410.791	447.517		510	431.083	447.953	411.193	490.383	456.317	414.652	461.494	520.533	472.078		510	455.812	441.546
	93.1104	66.6351	86.505									765.722	309.803	452.803	525.019									525	470.707	418.154	499.097	513.958	475.231	475.836	475.514	446.396	408.81	446.924		525	426.648	451.003	404.272	487.026	458.41	414.7	452.364	509.188	466.967		525	457.176	444.127
	129.132	90.8649	84.4141									570.715	305.846	274.343	559.195									540	468.122	418.755	495.876	513.97	477.799	476.193	477.009	452.47	411.456	451.525		540	428.05	450.167	404.118	488.724	458.472	415.773	461.476	506.825	472.632		540	457.076	449.555
	164.456	80.0417	66.1139									854.468	496.163	359.408	440.101									555	456.941	417.813	498.091	505.98	473.018	474.726	476.939	449.177	409.764	448.981		555	431.194	451.878	409.855	487.451	456.134	417.658	453.214	520.955	465.101		555	460.184	445.365
	220.702	97.7288	53.9497									517.235	711.037	707.986	252.599									570	468.076	421.9	496.517	510.463	482.278	471.458	476.442	456.618	408.398	444.68		570	434.87	448.524	405.866	487.63	455.978	414.722	454.529	506.875	464.497		570	458.566	449.42
	158.163	72.0123	88.5025									242.602	436.388	398.672	611.591									585	463.158	421.415	499.699	510.234	485.061	471.43	482.181	447.05	412.43	432.788		585	430.9	451.959	409.928	486.224	462.263	419.936	461.892	508.683	472.068		585	454.157	447.219
	152.032	113.015	87.8376									445.493	449.969	267.733	287.141									600	462.033	421.051	501.025	512.116	473.294	482.058	479.16	447.537	409.833	443.992		600	432.415	445	409.246	486.86	456.41	416.655	452.101	507.541	467.572		600	454.161	445.488
	153.318	106.232	128.922									259.187	428.905	554.546	315.171									615	455.424	418.453	491.989	505.967	476.335	481.571	481.475	445.964	412.132	436.374		615	427.362	450.712	410.232	488.067	460.73	420.229	460.706	520.555	463.045		615	460.22	441.922
	143.165	124.395	118.221									439.436	485.891	443.746	434.016									630	462.953	420.58	491.436	505.869	473.355	480.748	476.148	449.607	411.653	451.938		630	429.321	446.591	407.623	486.331	457.007	419.622	461.284	495.453	472.779		630	455.53	440.604
	214.841	188.376	155.955									359.221	346.172	380.2	538.965									645	470.992	421.442	498.001	513.29	484.165	482.889	475.4	443.958	408.716	436.017		645	434.736	449.279	411.223	486.38	461.699	416.698	457.129	494	468.005		645	458.08	441.393
	234.403	176.155	146.664									385.533	248.879	356.06	638.038									660	470.206	418.359	496.604	509.313	482.856	477.512	477.791	444.75	409.516	436.633		660	427.032	446.235	404.478	490.822	457.72	412.225	460.272	500.63	471.782		660	458.212	438.09
	184.751	174.54	152.086									402.158	432.287	259.646	235.575									675	454.82	418.466	492.296	513.537	479.713	479.941	482.861	444.387	412.019	444.068		675	430.148	445.299	407.732	485.371	461.202	418.68	460.989	504.206	460.476		675	458.777	436.804
	220.633	112.19	146.695									876.989	391.637	513.375	403.649									690	468.132	420.972	499.101	513.799	478.001	480.864	480.88	445.795	409.345	437.617		690	434.415	445.814	405.658	490.784	460.596	416.577	454.167	508.974	464.398		690	454.704	441.468
	211.988	196.603	125.99									238.292	595.692	347.235	285.653									705	461.264	419.288	501.233	510.201	476.716	479.398	482.134	452.649	412.277	434.52		705	434.949	447.397	407.089	489.171	455.726	417.348	452.018	518.074	464.874		705	454.5	434.046
	243.986	215.815	125.412									295.373	440.886	450.897	414.653									720		418.149	492.33	507.285		482.093	477.039	449.426	412.458	450.715		720	429.233	448.901	407.116	487.481	462.09	415.732	454.865	510.071	468.381		720	460.196	437.775
	96.4026	123.771	90.4266									745.587	530.28	544.235	689.964									735		420.92	490.863	513.207		478.253	476.624	443.216	410.979	446.22		735	426.975	451.577	410.028	485.969	457.25	413.241	457.752	504.888	460.706		735	454.278	440.967
	133.617	116.496	93.9058									487.466	425.638	682.053	481.969									750		421.695		508.282		477.971		450.722	409.853			750	427.976	450.357		490.758	460.385	416.785					750	457.193	448.539
	86.3126	149.14	167.795									569.775	501.502	329.701	398.118									765		420.578				479.925		447.312	412.817			765	432.658				460.87						765		432.924
	141.091	189.816	136.605									465.251	448.358	424.156	189.553									780		420.706						458.64	409.065			780					456.906						780
	189.909	144.85	135.585									358.621	387.122	645.9	446.888																																795
	163.101	153.744	139.607									366.617	608.056	507.606	518.669																																810
	172.494	187.349	179.529									375.746	238.953	554.186	611.635																																825
	163.488	207.816	193.888									533.762	573.705	598.078	480.574																																840
	127.901	154.708	132.767									816.528	415.315	707.082	357.67
	232.555	163.894	126.824									478.603	433.441	318.86	682.417
	183.088	117.228	148.107									575.337	343.87	222.681	675.173
	178.452	98.5716	115.083									265.267	699.073	562.176	404.157
	139.717	156.922	179.195									421.346	286.278	268.215	390.294
	118.763	175.705	186.031									652.09	429.12	546.026	239.186
	174.647	221.376	152.349									509.723	333.814	386.687	242.546
	172.938	218.5	155.684									205.032	424.87	494.569	556.069
	201.813	148.4	132.81									282.297	490.548	421.984	292.688
	184.969	147.149	140.438									591.066	389.955	444.589	294.003
	181.445	150.142	82.0274									635.743	424.226	357.588	370.611
	225.277	129.862	84.7269									587.766	476.692	496.107	410.46
	176.149	239.521	114.256									516.736	534.857	597.194	349.19
	155.364	216.577	126.485									315.747	257.844	706.785	395.816
	178.217	151.675	139.299									606.534	303.276	530.091	676.647
	200.726	129.911	143.691									440.421	632.874	289.67	489.815
	171.331	175.928	119.278									236.825	360.972	477.262	339.523
	189.692	195.52	95.1467									495.751	483.157	639.876	261.258
	70.4502	80.8316	71.7222									303.595	348.377	667.853	573.347
	83.253	84.9203	73.0541									237.721	268.939	712.26	334.443
	109.562	95.2832	99.0897									391.934	415.622	332.862	207.084
	125.558	139.411	87.7704									451.692	481.365	427.089	519.888
	77.5315	96.8736	90.8674									537.946	450.359	375.631	262.68
	84.1946	94.1715	91.2564									685.286	291.229	558.845	696.219
	141.547	110.345	124.054									852.671	347.958	367.273	283.264
	125.683	131.558	117.045									460.178	480.082	492.161	657.699
	100.322	120.137	66.2808									593.554	430.953	468.936	385.472
	147.726	121.493	66.6954									497.846	523.226	328.647	484.716
	188.343	102.227	148.419									415.448	295.175	291.494	381.264
	209.266	77.3826	117.975									564.163	518.941	344.382	210.72
	207.62	143.808	99.8346									303.743	427.35	235.155	261.209
	223.913	132.933	97.8742									414.769	493.12	459.914	335.353
	239.825	170.842	74.6515									640.308	614.192	469.703	221.147
	236.981	186.86	105.393									262.275	308.635	355.617	654.459
	203.917	156.189	110.889									279.373	439.764	418.929	414.344
	203.575	132.733	108.244									640.174	576.322	403.221	591.8
	235.28	102.696	129.491									629.228	471.423	423.956	431.291
	231.732	103.043	117.787									466.098	339.654	592.937	450.808
	241.719	111.312	185.661									521.716	335.654	561.809	219.408
	234.444	106.931	165.548									381.039	336.09	504.023	575.296
	250.26	195.625	139.277									529.097	477.385	405.732	590.923
	238.064	168.252	106.119									409.176	610.441	333.21	695.338
	254.323	124.275	136.694									325.209	328.183	477.886	260.274
	253.051	100.139	122.368									321.398	410.434	220.998	580.493
	238.511	178.233	128.139									393.734	326.606	486.852	313.967
	238.587	135.071	75.8571									249.749	433.844	389.741	247.113
	226.351	187.476	124.912									409.397	491.97	263.384	572.339
	225.788	153.036	143.656									436.769	529.036	587.238	611.357
	197.87	135.315	141.116									580.504	491.756	669.083	658.812
	248.04	148.292	140.083									489.147	320.287	550.626	701.659
Aver	168.615	124.722	111.571									677.594	319.488	336.839	363.462
n='	108	108	108									615.052	454.859	508.359	589.087
												264.855	486.573	525.772	429.909
												255.903	462.34	403.22	585.568
												359.665	436.987	237.465	324.433
												258.317	246.68	481.41	573.251
												371.216	459.19	328.977	452.637
												610.275	623.859	399.857	652.586
												549.736	461.97	595.202	621.048
												274.085	260.954	230.314	728.975
												306.727	548.013	453.877	713.778
												719.121	454.663	504.17	395.429
												311.941	253.897	268.852	235.07
												406.733	489.84	726.208	298.229
												522.485	375.9	354.79	242.232
												266.922	497.82	538.948	372.897
												641.619	328.119	464.694	551.267
												731.989	404.469	487.485	296.278
												546.539	482.954	424.062	270.318
												338.855	401.955	318.874	308.977
												628.76	257.865	619.015	467.86
												392.061	445.702	388.399	508.437
												230.041	480.287	465.955	351.807
												715.891	432.788	325.219	310.416
												493.801	482.357	709.312	385.434
												718.566	450.126	593.855	419.356
												312.818	262.587	719.47	261.649
												895.951	449.971	611.363	395.319
												438.678	470.541	472.728	255.068
												400.271	350.224	456.61	652.304
												438.254	703.538	533.589	724.148
												583.803	493.159	613.174	238.369
												636.048	435.339	679.596	397.048
												276.887	410.755	301.504	213.373
												699.856	486.902	346.297	313.126
												208.139	430.134	269.432	245.071
												815.028	477.985	420.604	495.879
												408.473	501.841	383.605	325.814
												264.254	379.488	382.042	242.856
												416.73	391.341	267.785	722.848
												264.764	531.359	534.086	382.063
												262.475	442.774	520.705	402.217
												465.479	350.505	638.727	406.705
												876.75	486.788	339.065	269.881
												857.21	729.794	428.625	604.26
												491.199	444.57	339.58	418.616
												532.897	343.231	364.427	472.074
												494.172	491.983	287.816	231.531
												603.146	480.683	619.945	570.596
												265.133	435.534	397.966	703.36
												253.586	635.421	629.782	368.888
												525.047	564.902	379.463	308.057
												444.915	439.503	600.087	323.772
												413.756	454.523	435.072	231.975
												393.534	430.525	581.264	413.791
												291.648	449.49	384.635	414.472
												383.536	712.795	381.137	563.222
												647.89	458.335	340.122	617.467
												448.301	415.269	267.299	590.391
												616.296	432.012	329.352	222.112
												302.3	457.166	448.454	674.256
												370.7	454.035	599.68	468.171
												298.653	451.274	264.595	378.331
												599.615	468.626	485.922	660.393
												482.845	250.836	517.282	618.992
												722.152	500.069	631.166	729.265
												444.76	601.044	336.413	256.254
												639.533	499.861	423.7	490.264
												556.16	406.464	365.247	697.878
												399.895	269.396	225.7	656.744
												268.829	478.752	247.888	361.314
												720.079	501.464	331.266	733.26
												558.415	285.786	577.656	585.141
												286.225	403.993	683.32	709.984
												603.284	629.621	435.724	400.784
												592.231	433.19	381.124	207.926
												469.507	285.682	360.12	373.738
												325.566	313.059	299.632	374.181
												483.073	578.117	529.597	730.684
												571.549	356.242	463.7	352.245
												238.291	463.486	564.985	417.883
												692.27	453.497	340.432	344.858
												212.751	424.68	335.227	425.141
												219.9	380.382	463.463	278.031
												160.38	462.598	313.631	631.922
												849.471	426.382	674.371	726.098
												602.313	381.275	270.852	691.072
												304.809	285.928	260.441	435.215
												236.057	322.676	463.608	218.751
												277.986	456.585	482.874	218.916
												552.95	515.178	343.101	309.34
												505.325	615.444	299.818	345.561
												462.355	422.675	483.216	480.317
												607.646	227.277	328.123	525.665
												324.612	313.777	460.36	568.393
												331.856	336.174	380.6	310.478
												468.449	423.847	619.74	519.165
												277.361	233.646	432.185	530.678
												685.459	518.147	524.479	357.187
												258.524	424.694	293.926	292.746
												516.067	548.105	691.213	408.288
												731.435	526.864	302.02	224.549
												622.463	338.429	527.635	350.196
												421.87	287.547	258.368	492.162
												551.636	343.729	531.551	242.833
												286.813	412.626	701.804	507.784
												516.669	360.884	524.792	604.444
												224.283	445.378	263.149	490.261
												448.78	473.291	266.343	242.174
												231.561	544.492	530.195	275.884
												546.66	477.237	318.219	365.85
												283.755	499.78	417.704	343.789
												493.513	347.944	397.292	158.799
												542.699	413.238	682.617	450.577
												308.509	511.629	560.044	602.948
												508.584	555.571	362.115	508.25
												519.409	332.039	431.182	297.269
												321.488	543.411	428.186	335.935
												289.461	447.781	380.153	728.542
												312.729	383.671	569.018	440.201
												801.411	486.367	326.374	334.742
												553.034	470.692	340.281	660.481
												328.3	473.815	353.196	473.936
												583.274	348.51	485.107	463.259
												478.784	308.905	422.911	258.495
												451.579	305.053	287.533	349.579
												715.577	483.775	612.403	465.449
												620.663	275.668	722.029	393.946
												327.252	279.658	628.044	607.051
												254.502	430.368	669.884	335.368
												459.045	625.85	309.445	419.684
												505.58	303.06	465.424	712.111
												253.577	621.185	320.527	370.397
												852.176	292.092	473.848	637.131
												254.137	375.669	453.697	323.091
												388.876	436.237	349.032	621.604
												407.345	541.193	294.258	303.036
												477.191	662.786	404.746	642.188
												421.59	494.877	354.425	331.863
												322.05	305.123	701.167	283.077
												891.389	274.315	465.275	400.615
												262.926	374.223	394.648	334.981
												367.791	704.934	396.278	701.368
												766.111	471.906	436.811	446.29
												204.931	376.689	424.013	409.587
												305.827	349.49	512.27	544.771
												298.89	464.353	337.629	538.689
												595.161	645.498	578.922	379.943
												479.253	510.293	304.338	384.392
												465.522	462.194	406.538	656.618
												869.185	274.978	682.563	662.496
												520.69	280.737	418.641	645.472
												537.137	493.765	722.086	320.332
												445.277	227.073	383.293	561.646
												672.283	594.11	515.196	669.783
												328.466	472.499	501.154	594.85
												760.795	462.088	549.989	652.741
												446.213	490.195	421.59	699.111
												299.431	282.834	386.679	720.184
												428.666	581.66	326.676	210.653
												473.21	480.697	459.215	387.264
												622.308	229	227.676	733.798
												740.814	447.544	321.073	416.885
												390.844	368.13	483.987	186.899
												666.14	281.266	261.084	324.052
												582.191	281.647	564.703	700.399
												422.763	370.067	588.612	641.727
												451.766	450.666	351.438	431.022
												422.584	453.521	291.802	408.147
												818.87	374.941	285.869	292.417
												636.725	502.413	470.17	485.034
												221.752	386.734	500.715	378.586
												553.665	653.422	709.731	210.536
												420.334	511.304	332.726	274.698
												585.31	263.573	272.531	449.561
												566.734	469.042	593.734	305.482
												563.165	452.773	520.631	650.822
												737.77	510.329	247.383	259.078
												475.057	476.953	458.319	541.848
												324.979	330.889	246.52	486.899
												222.289	249.442	386.993	267.098
												551.033	475.941	370.568	212.046
												270.07	247.704	629.348	627.416
												376.618	560.432	339.916	400.034
												271.786	456.783	337.488	268.465
												561.025	491.98	346.342	332.517
												268.578	315.802	461.456	391.416
												757.783	529.579	257.254	383.592
												660.153	675.128	647.65	676.511
												491.267	294.287	672.843	570.196
												227.455	381.42	282.981	657.483
												302.865	407.021	350.452	581.793
												462.017	426.635	275.544	408.185
												356.713	413.932	494.837	208.533
												521.424	238.113	366.672	361.801
												287.853	489.177	301.114	367.682
												640.243	444.307	501.87	383.646
												566.474	502.514	283.884	246.666
												574.963	241.334	464.268	528.614
												261.111	427.694	529.474	559.514
												540.448	426.556	611.513	375.974
												271.028	253.692	332.971	291.91
												576.107	334.892	413.402	493.204
												273.688	292.262	481.235	382.865
												304.136	334.611	264.71	396.474
												272.003	581.139	416.862	680.285
												467.41	405.212	329.913	677.274
												518.146	614.179	293.521	708.86
												651.094	363.86	290.548	443.617
												450.323	420.996	330.451	220.597
												561.895	310.645	710.546	703.312
												613.306	487.565	236.495	342.847
												537.554	393.338	459.747	688.543
												645.292	253.89	348.292	214.542
												311.989	596.867	692.972	253.186
												397.995	516.811	236.145	243.037
												411.1	634.886	404.895	445.958
												269.588	540.413	286.674	612.127
												291.363	441.614	688.099	730.296
												379.016	560.244	344.276	343.01
												474.708	463.047	394.01	444.462
												427.306	461.926	396.97	669.282
												351.283	446.726	286.033	695.863
												406.392	458.539	321.063	710.395
												719.055	397.525	357.32	468.777
												583.722	495.958	405.976	547.035
												409.086	484.073	601.871	302.346
												546.788	452.285	327.271	524.831
												264.758	388.481	297.618	340.493
												370.323	272.816	727.132	331.378
												383.541	473.941	611.853	195.682
												235.085	493.776	402.465	599.251
												352.78	377.868	441.604	382.188
												732.334	315.276	603.81	336.558
												215.258	457.16	431.613	317.084
												451.349	423.564	362.754	338.269
												716.308	327.782	472.24	561.984
												433.391	464.244	636.588	409.281
												461.039	448.359	338.724	299.938
												305.607	307.706	663.251	459.471
												673.335	444.683	659.196	320.205
												765.779	397.287	335.174	270.287
												555.538	324.54	642.054	201.798
												486.536	339.278	353.261	643.233
												558.874	615.275	361.273	237.713
												475.958	328.727	545.551	398.554
												469.479	480.081	333.93	397.537
												505.953	466.377	568.588	388.795
												635.951	451.543	484.579	416.392
												426.817	435.988	394.847	438.182
												286.534	558.694	574.349	432.873
												311.538	308.072	230.687	621.477
												592.53	479.974	308.835	335.254
												757.788	622.303	514.578	389.169
												347.084	464.092	381.682	321.689
												557.184	316.936	416.381	407.642
												692.32	305.351	373.643	414.821
												510.894	791.308	323.732	426.091
												671.57	603.306	452.201	475.56
												452.212	329.584	465.975	724.773
												313.87	489.068	595.769	191.049
												412.609	350.941	530.6	229.588
												474.473	473.623	318.052	288.043
												599.325	628.005	439.142	285.602
												331.133	367.432	321.508	643.146
												350.217	342.509	423.087	426.655
												381.102	579.625	457.14	584.596
												276.356	380.81	455.683	386.58
												303.424	461.688	515.316	490.103
												513.557	255.362	454.197	486.261
												564.99	524.014	318.282	690.159
												409.859	431.451	730.143	397.054
												533.108	432.457	384.107	578.472
												626.276	298.473	370.659	390.822
												563.012	503.899	233.992	441.464
												389.759	474.713	391.306	375.841
												474.048	231.372	275.715	462.949
												299.506	487.008	604.736	416.957
												266.155	301.34	584.137	376.811
												723.22	595.807	217.389	384.76
												623.529	492.351	264.27	475.549
												544.262	323.25	372.167	661.888
												239.501	517.283	616.125	357.601
												684.652	224.672	616.678	201.777
												249.658	500.837	393.713	680.447
												261.081	396.705	607.079	681.334
												728.802	352.169	432.204	399.01
												405.509	498.632	343.866	328.19
												677.376	533.82	582.183	434.378
												432.823	536.038	474.502	255.975
												278.693	422.799	291.455	689.605
												825.472	439.589	725.583	509.82
												240.052	240.319	687.241	336.368
												752.409	302.472	242.024	471.698
												492.842	583.254	440.43	464.848
												611.699	514.828	552.772	342.213
												547.041	494.008	413.67	488.951
												490.295	469.517	410.877	470.399
												630.026	380.054	308.311	208.827
												617.441	440.894	592.568	733.184
												602.763	492.032	327.882	459.027
												629.985	297.563	323.437	337.384
												544.916	349.894	331.868	630.341
												312.323	486.074	415.51	658.637
												745.413	453.577	468.597	233.831
												835.84	495.604	487.483	428.013
												441.356	521.189	238.303	361.712
												289.541	362.519	337.099	336.617
												315.096	719.539	424.212	246.822
												362.082	340.211	388.373	406.278
												505.286	531.467	312.969	421.851
												229.282	520.656	469.172	408.319
												410.417	299.856	455.221	337.621
												832.635	440.566	432.084	553.462
												254.483	428.087	429.439	230.752
												410.116	546.068	678.93	434.167
												255.017	351.173	269.049	207.078
												646.381	326.33	729.762	450.407
												281.28	398.176	392.078	642.598
												599.361	482.406	263.844	348.195
												484.435	569.803	322.741	590.848
												473.195	508.387	353.942	452.14
												501.069	476.603	314.318	690.315
												632.097	315.935	339.743	409.562
												598.633	518.544	485.082	732.506
												646.736	430.612	220.762	445.9
												252.127	435.984	446.515	530.17
												475.55	456.649	473.607	432.689
												387.675	548.708	361.357	242.785
												682.055	495.57	364.212	383.059
												684.562	361.044	448.879	232.813
												487.709	270.766	451.459	360.171
												261.524	271.961	296.113	357.64
												590.85	568.642	506.244	206.957
												535.119	422.554	309.718	282.05
												636.306	500.61	609.984	395.899
												548.153	357.613	419.293	250.522
												710.608	438.488	368.022	688.998
												733.11	614.036	442.748	316.335
												585.843	422.845	390.733	534.452
												567.156	290.201	458.036	270.653
												507.128	499.8	348.834	667.885
												329.464	475.037	234.819	304.502
												297.982	477.424	567.425	281.863
												638.953	539.291	256.989	718.045
												340.101	481.95	468.926	462.743
												435.149	312.251	496.573	474.869
												681.146	430.649	230.198	308.75
												280.38	621.069	646.964	168
												632.075	594.3	307.193	339.765
												330.148	470.164	460.491	226.113
												305.939	513.422	664.899	472.682
												299.025	474.312	478.104	476.977
												367.212	262.683	307.821	674.869
												453.351	458.95	521.799	416.17
												217.94	485.642	571.357	696.065
												211.065	537.4	298.921	404.488
												264.54	255.502	472.635	285.407
												369.288	448.01	331.559	700.13
												314.186	505.62	252.935	292.449
												260.937	264.348	547.316	462.201
												603.973	453.501	288.297	233.733
												559.785	437.328	717.017	289.342
												356.983	468.58	557.792	379.141
												483.224	263.265	476.22	483.085
												329.646	334.267	678.254	343.286
												308.504	422.99	371.387	273.82
												299.773	357.059	684.681	250.105
												510.992	338.457	615.467	572.876
												506.305	457.507	358.547	593.267
												256.641	440.808	727.893	233.173
												347.091	338.636	631.067	582.92
												593.389	466.827	477.116	261.575
												745.337	378.514	345.324	442.991
												260.958	472.298	494.08	281.139
												723.902	453.246	448.103	424.089
												234.278	350.146	392.901	580.936
												224.849	484.916	611.757	344.958
												354.236	284.966	340.808	709.743
												249.659	486.296	274.722	404.268
												194.883	294.94	518.665	226.458
												196.903	322.723	505.975	360.356
												507.294	420.143	716.509	321.663
												472.656	481.103	223.501	451.165
												625.972	334.24	351.111	590.039
												404.966	326.929	246.109	362.292
												537.589	562.59	722.265	509.655
												354.63	456.325	309.139	405.366
												797.922	433.976	588.995	410.707
												619.575	361.962	262.149	278.615
												553.62	391.335	411.43	327.526
												582.052	245.164	428.157	412.44
												728.109	395.914	504.538	261.82
												835.359	364.173	373.327	607.367
												320.042	481.615	582.425	566.491
												810.317	289.437	556.803	393.585
												639.464	319.782	314.817	395.24
												376.575	618.075	375.394	316.529
												652.405	448.532	656.175	421.375
												744.046	227.08	435.218	287.92
												705.049	331.982	431.07	466.74
												611.782	540.759	655.811	596.643
												719.468	498.988	344.347	296.922
												312.503	500.23	456.787	253.35
												398.659	442.801	542.356	322.825
												674.322	202.735	383.624	387.287
												497.274	281.63	699.111	524.764
												325.101	245.184	376.426	413.822
												569.481	491.539	494.086	385.458
												618.436	290.562	720.308	498.137
												642.369	448.523	467.998	621.706
												298.225	333.752	452.947	162.869
												514.407	474.43	589.547	436.468
												492.891	441.719	382.345	198.581
												889.964	177.176	450.014	411.178
												689.146	461.412	441.429	363.387
												232.291	401.142	416.337	300.599
												230.954	313.209	375.398	724.147
												638.262	612.588	423.505	357.047
												340.246	327.771	469.283	714.205
												427.694	354.98	646.675	326.017
												291.784	332.477	458.599	290.675
												725.401	491.832	495.601	680.825
												318.614	431.854	395.504	202.38
												484.322	588.59	718.677	438.886
												323.572	238.222	334.939	629.754
												272.565	327.972	338.791	432.802
												254.576	399.512	472.231	403.745
												305.132	333.534	633.59	302.502
												609.127	369.152	332.422	561.453
												334.821	435.669	444.035	234.36
												540.686	328.055	283.421	709.418
												290.753	558.363	366.076	207.19
												311.328	435.117	512.056	347.406
												459.787	446.065	287.71	631.822
												689.453	498.704	392.538	602.286
												354.36	495.536	485.421	492.038
												531.278	285.913	490.722	590.868
												731.992	473.145	342.467	381.328
												239.711	469.434	556.698	304.364
												644.924	446.573	503.576	597.695
												484.769	202.749	590.748	334.325
												667.709	269.272	404.379	294.757
												625.189	528.676	404.944	427.297
												636.4	302.96	498.161	656.478
												238.347	367.581	423.014	469.237
												454.643	447.649	377.824	454.229
												358.452	439.371	363.734	385.51
												523.729	616.713	316.714	511.772
												289.766	579.585	251.436	336.328
												367.896	472.53	544.572	513.511
												560.111	287.552	431.994	337.191
												736.628	476.315	272.962	339.078
												580.85	584.638	571.804	363.947
												331.426	365.449	546.024	478.137
												308.965	505.266	249.286	591.876
												364.928	498.235	659.301	244.309
												413.203	240.25	323.019	442.223
												835.024	340.969	306.329	635.69
												741.962	429.786	451.178	217.737
												602.049	445.698	349.618	376.065
												457.535	353.104	332.404	317.89
												241.693	588.119	387.491	419.525
												243.032	547.927	620.071	582.702
												532.276	504.412	373.684	575.607
												414.489	437.507	404.16	359.894
												308.363	494.065	314.824	302.32
												471.504	583.917	303.984	294.609
												361.775	439.198	353.104	161.848
												298.809	490.155	244.695	458.869
												483.951	241.571	259.274	228.987
												460.194	349.635	623.003	293.654
												712.023	507.213	564.984	310.143
												462.018	431.119	682.046	411.739
												550.986	370.563	373.067	607.834
												277.859	498.808	482.138	230.755
												598.157	573.352	285.351	371.122
												638.228	498.726	714.872	502.7
												262.638	321.858	424.823	393.916
												242.801	354.754	448.972	552.276
												592.657	357.477	375.614	286.511
												512.867	272.591	464.169	379.977
												353.229	227.2	404.608	392.27
												350.895	261.996	513.713	362.329
												274.536	687.867	565.933	421.539
												252.511	483.763	315.5	406.358
												528.113	526.289	416.313	442.251
												593.58	333.373	293.467	298.868
												229.154	494.879	579.303	530.789
												506.689	545.13	630.789	423.988
												564.472	406.309	510.538	630.188
												543.487	447.997	603.641	248.269
												248.295	448.79	337.111	351.46
												242.139	332.248	585.623	252.421
												495.397	485.487	344.276	344.886
												473.996	385.297	351.678	582.061
												601.869	440.689	242.547	656.779
												467.337	452.264	488.265	334.234
												250.735	496.018	333.058	341.292
												668.535	281.311	262.887	319.595
												298.723	469.58	427.033	366.883
												485.855	285.793	585.426	395.21
												362.281	501.197	479.273	436.936
												666.451	483.788	435.108	683.063
												622.602	387.239	363.422	397.251
												426.418	421.929	488.896	593.93
												300.743	434.016	402.673	471.983
												667.73	484.1	366.443	669.561
												754.732	460.972	674.916	414.67
												883.917	362.877	699.17	595.333
												349.377	474.975	547.986	688.908
												427.429	484.997	361.774	329.187
												508.592	429.151	334.78	420.277
												163.234	497.099	514.343	709.73
												489.727	464.717	672.684	381.411
												310.85	594.024	364.536	331.817
												744.375	449.475	326.674	422.406
												268.832	248.987	484.228	461.981
												255.84	392.343	308.998	688.805
												327.912	515.28	306.081	322.235
												591.753	607.988	362.298	208.973
												535.677	245.211	484.719	351.407
												574.043	286.116	466.547	237.814
												555.636	587.652	311.146	647.343
												482.057	490.164	247.59	333.76
												221.796	353.102	607.624	279.921
												380.114	451.481	535.753	343.476
												267.078	419.327	441.658	225.974
												496.812	524.605	453.018	224.207
												671.448	635.425	396.767	458.502
												767.7	470.13	497.836	322.021
												330.092	348.971	309.711	356.392
												581.984	589.158	525.243	216.332
												576.311	286.678	343.934	286.944
												664.927	543.623	545.342	535.849
												389.136	503.296	313.531	219.365
												420.801	363.137	336.727	410.778
												472.082	448.186	295.689	298.865
												302.774	369.073	668.167	324.646
												653.679	470.859	716.239	347.251
												586.38	428.192	572.803	646.205
												335.672	431.875	471.486	202.442
												385.955	445.033	441.577	229.265
												725.788	495.251	441.043	352.845
												305.85	425.889	412.373	612.609
												284.401	480.344	217.659	389.006
												479.32	307.198	302.283	423.623
												495.511	467.159	405.052	377.068
												335.498	427.793	234.887	380.291
												312.792	295.255	304.681	257.771
												423.509	326.308	500.47	328.25
												360.209	278.661	650.344	449.263
												327.285	298.556	290.015	425.931
												727.188	464.586	551.654	188.731
												508.079	445.357	657.895	633.952
												472.016	448.295	457.782	395.912
												631.287	456.483	309.236	300.815
												321.71	411.025	571.41	506.68
												262.456	325.56	716.155	320.39
												718.275	604.004	217.527	476.493
												815.738	538.603	453.537	590.798
												450.48	433.443	435.989	665.175
												541.172	441.811	443.681	440.875
												567.803	340.166	373.443	671.186
												382.155	350.094	695.182	698.635
												286.475	426.782	261.987	389.686
												423.908	461.391	472.667	480.475
												474.778	363.821	565.575	437.664
												582.273	486.993	598.13	402.754
												693.867	304.359	611.768	322.069
												550.658	462.689	361.277	646.455
												562.458	251.256	440.29	390.865
												695.833	462.18	428.017	318.732
												261.595	478.209	514.211	413.387
												582.03	350.193	341.664	211.315
												330.215	529.66	435.462	356.251
												315.588	403.447	390.013	355.784
												685.795	434.302	335.984	359.144
												292.101	482.898	255.333	508.212
												280.868	383.681	402.774	336.145
												273.629	483.553	475.018	223.973
												310.977	286.404	392.402	183.842
												788.547	575.056	291.952	652.121
												192.207	430.565	430.091	522.633
												693.973	463.741	516.805	465.852
												649.921	596.407	310.699	505.653
												301.95	467.906	484.964	235.275
												455.099	350.155	353.865	717.279
												517.763	304.792	619.33	262.744
												636.998	631.413	504.063	258.975
												314.622	474.819	421.803	241.609
												678.28	430.088	276.072	251.605
												557.282	462.832	630.333	394.318
												698.698	448.506	393.516	271.908
												396.381	463.588	587.365	449.669
												324.199	471.868	477.721	656.131
												573.736	479.74	680.155	452.745
												409.539	485.464	358.242	358.376
												487.91	245.782	670.492	418.883
												627.587	689.552	282.165	313.463
												364.989	592.243	258.051	389.789
												463.005	495.197	257.394	377.914
												662.05	632.286	438.477	425.054
												452.476	513.99	466.034	432.268
												551.975	313.047	533.347	251.542
												243.851	511.429	461.669	319.045
												541.711	446.864	646.006	385.418
												710.28	472.352	444.301	225.813
												629.703	432.576	424.265	289.464
												698.205	414.831	427.96	662.286
												493.605	327.709	680.055	449.409
												783.63	538.403	336.425	480.523
												281.599	483.631	573.087	342.572
												467.917	441.945	472.967	445.189
												380.722	574.984	507.352	312.785
												495.695	446.608	382.48	400.14
												283.243	358.749	420.916	165.573
												640.159	525.448	352.659	324.354
												246.09	437.554	516.084	512.215
												583.818	406.964	535.587	728.944
												552.027	310.585	290.936	401.147
												570.358	256.786	665.754	207.574
												452.291	387.734	300.338	548.839
												521.503	600.039	454.545	231.136
												443.806	452.171	308.027	609.083
												709.94	319.555	409.627	253.084
												275.633	535.395	244.421	689.555
												598.148	326.124	351.417	673.727
												288.508	341.001	709.743	292.928
												578.176	490.916	349.291	663.942
												520.136	423.494	697.566	500.253
												277.069	266.172	413.257	629.543
												539.656	430.72	357.654	280.765
												236.148	338.715	327.473	372.415
												235.341	631.216	449.519	609.692
												490.151	229.577	431.093	513.114
												286.242	438.559	439.975	363.096
												427.633	518.106	431.603	209.715
												664.582	490.76	433.697	355.866
												312.787	436.445	364.295	287.296
												351.752	370.152	321.749	277.626
												248.869	425.952	564.827	329.946
												559.982	248.456	380.21	495.008
												231.453	480.265	338.491	451.108
												349.01	649.216	622.654	234.089
												768.673	455.754	414.687	271.579
												287.751	430.696	354.514	575.322
												346.242	269.374	567.461	418.076
												329.482	512.652	375.69	276.11
												688.937	487.972	463.108	571.493
												509.599	440.679	617.52	366.987
												466.309	488.141	331.937	509.225
												535.422	508.692	669.541	591.659
												337.749	749.532	341.908	220.58
												244.519	358.313	351.216	321.505
												313.852	272.073	323.774	469.098
												859.095	446.29	473.536	392.032
												253.538	458.299	514.539	314.993
												308.031	345.254	293.634	269.955
												435.759	413.809	306.704	229.433
												754.113	585.293	595.232	619.949
												593.492	439.485	652.11	281.25
												283.605	689.408	412.418	335.103
												534.702	474.881	290.926	348.479
												299.425	345.223	413.058	437.059
												557.577	559.062	288	446.852
												248.265	253.15	419.932	211.659
												234.092	473.242	401.826	683.41
												311.997	423.074	237.876	281.888
												254.05	442.033	458.4	497.508
												661.24	302.647	631.189	447.191
												681.165	583.494	306.064	546.583
												364.104	232.804	484.77	524.68
												305.745	437.604	462.875	452.412
												575.755	400.486	387.781	351.885
												372.625	574.117	478.511	479.143
												618.053	505.993	433.31	212.057
												875.65	257.98	495.868	553.927
												309.83	296.311	603.533	449.917
												466.715	446.626	505.746	588.681
												482.703	436.52	541.272	303.765
												534.145	425.484	339.483	556.209
												520.63	426.08	262.804	261.346
												635.27	520.723	348.136	422.013
												519.968	502.361	373.151	245.432
												342.184	248.579	333.523	637.488
												736.291	330.214	502.926	531.691
												671.867	473.609	556.985	256.185
												286.893	469.278	730.51	258.503
												390.597	318.892	408.132	370.78
												654.903	304.93	255.89	540.331
												492.639	613.974	339.912	197.056
												588.116	535.509	645.265	365.921
												605.624	574.699	503.534	679.247
												370.553	346.701	389.162	539.955
												560.286	521.958	299.488	199.456
												328.803	496.556	235.263	597.819
												784.492	552.37	698.108	525.212
												601.398	345.14	674.004	684.227
												654.488	474.214	243.536	406.515
												355.19	619.649	627.365	503.374
												323.239	481.956	655.625	668.473
												454.293	493.593	353.058	231.258
												675.16	364.643	517.141	645.967
												336.425	449.924	461.593	209.033
												746.242	576.188	522.946	327.14
												532.692	324.223	472.954	443.327
												369.339	444.265	496.481	369.398
												465.721	485.979	458.47	437.626
												385.292	607.032	428.38	689.822
												537.69	536.795	377.322	714.11
												238.914	295.893	313.456	365.544
												321.023	477.545	478.791	367.348
												451.258	607.754	273.319	320.825
												319.338	562.283	677.509	543.175
												373.207	253.985	342.137	271.769
												521.992	455.693	394.583	242.869
												570.406	478.181	693.515	425.59
												426.536	309.306	359.313	490.642
												512.703	410.82	612.532	680.03
												821.116	452.479	686.738	446.656
												546.596	435.245	655.423	289.729
												359.775	294.524	234.883	462.15
												415.864	624.479	450.479	294.609
												334.568	235.023	307.393	511.341
												881.089	547.794	397.41	348.871
												430.856	341.795	601.119	561.969
												635.655	467.514	387.575	715.745
												631.174	423.109	636.183	341.036
												225.027	574.505	408.621	383.257
												375.057	326.571	241.157	692.728
												458.668	315.93	359.217	383.414
												701.113	596.3	469.508	225.465
												304.747	298.8	343.454	289.046
												282.997	654.651	607.631	258.534
												256.92	264.263	397.047	436.761
												694.835	309.673	464.529	365.702
												235.146	616.462	265.847	286.651
												293.888	508.599	660.017	259.329
												442.202	600.362	505.303	454.936
												296.368	276.579	219.636	469.185
												478.869	388.657	342.113	280.082
												255.595	369.159	401.512	403.895
												567.873	282.702	308.588	210.137
												795.086	522.737	461.557	280.731
												557.15	327.143	367.613	407.66
												317.834	457.018	343.921	557.544
												489.275	342.084	689.232	286.667
												217.755	223.927	275.47	253.988
												480.691	418.2	632.782	383.132
												283.314	482.107	576.268	698.656
												515.893	485.652	727.013	377.057
												393.589	455.723	355.017	688.936
												288.665	460.554	318.205	380.722
												511.56	421.063	419.352	406.884
												266.795	452.262	282.333	183.627
												218.556	302.011	359.509	557.23
												556.702	479.001	696.569	451.468
												573.558	259.462	639.414	227.178
												385.39	567.534	293.199	646.507
												568.217	473.124	224.143	600.677
												277.297	368.264	471.523	681.66
												396.031	475.304	374.437	447.527
												361.057	292.448	306.542	704.218
												299.39	359.635	289.559	241.858
												559.029	356.094	297.761	380.445
													355.09	375.894	561.191
													499.047	365.086	593.484
													428.072	681.659	217.621
													462.479	589.905	217.459
													451.743	224.562	322.316
													439.568	337.35	320.718
													439.527	672.108	477.442
													484.49	238.343	314.38
													337.77	593.053	189.489
													475.821	308.496	407.506
													740.044	288.492	366.726
													350.315	305.53	596.401
													567.855	635.246	290.021
													500.406	528.962	477.818
													270.628	262.147	270.911
													571.724	406.001	360.335
													332.484	397.594	211.49
													474.267	315.922	718.584
													608.237	646.042	215.653
													464.428	353.292	236.336
													272.21	616.698	377.448
													350.836	478.428	379.358
													423.084	327.926	531.186
													426.579	332.667	178.026
													443.62	315.124	321.522
													483.534	286.354	342.578
													452.226	507.784	388.414
													390.513	412.992	284.341
													490.581	349.217	300.778
													570.68	362.466	238.403
													333.452	689.428	405.145
													504.711	270.751	611.083
													452.039	364.556	164.074
													341.81	364.075	403.289
													515.688	307.94	408.309
													461.58	440.59	509.809
													342.328	719.698	516.789
													396.432	279.33	244.536
													502.216	272.93	439.22
													322.973	653.401	651.973
													422.316	658.494	682.556
													265.679	250.921	658.084
													498.492	437.735	631.783
													455.496	488.681	650.192
													244.202	461.299	271.942
													608.286	367.05	211.739
													484.591	541.197	607.594
													461.291	641.9	253.081
													478.542	651.955	431.102
													500.75	661.023	481.085
													572.869	412.086	703.625
													490.37	470.5	706.013
													319.594	557.757	376.252
													619.739	343.734	258.112
													504.473	614.719	554.457
													464.737	572.571	485.986
													499.499	449.775	420.643
													230.071	255.349	223.443
													440.636	275.576	313.195
													548.677	426.454	338.958
													481.928	302.783	369.461
													267.136	412.962	711.788
													247.492	399.229	302.275
													265.157	604.987	708.627
													428.679	679.491	696.062
													350.665	343.329	555.681
													339.653	400.17	707.984
													437.195	331.467	251.206
													322.587	276.252	557.739
													410.119	238.025	671.006
													299.613	425.92	452.66
													570.981	438.844	355.436
													303.003	420.382	407.375
													409.939	437.073	407.421
													501.506		355.189
													574.247		371.015
													429.737		584.638
													329.664		388.75
													446.73		681.351
													259.285		229.216
													294.158		519.299
													393.323		199.568
													365.351		334.441
													596.507		521.766
													336.477		373.721
													320.874		222.054
													723.668		660.623
													474.708		370.699
													423.404		260.666
													248.234		450.304
													304.953		353.401
													618.156		534.111
													614.646		698.117
													546.67		437.726
													401.979		697.959
													465.176		660.89
													322.697		386.973
													373.729		209.011
													594.309		275.318
													500.523		297.326
													271.029		477.394
													623.919		396.074
													330.29		215.239
													362.701		515.238
													447.914		445.801
													635.865		293.958
													447.655		368.512
													564.177		453.147
													759.1		271.949
													451.165		441.694
													461.907		239.741
													393.73		303.915
													461.968		663.904
													294.148		393.91
													239.286		270.523
													467.998		345.847
													444.511		635.884
													308.136		317.069
													443.498		547.493
													261.046		731.996
													268.153		258.021
													711.144		221.809
													473.932		305.732
													264.718		342.567
													466.078		286.984
													365.799		370.038
													447.407		471.063
													478.146		248.322
													429.306		689.826
													466.527		364.484
													443.685		286.372
													426.361		256.124
													510.012		492.86
													582.085		385.117
													392.359		387.101
													343.043		345.426
													531.442		698.995
													514.279		290.245
													343.329		467.789
													334.595		306.371
													235.106		397.643
													500.194		665.69
													552.803		193.873
													492.591		387.099
													285.046		660.538
													495.547		708.306
													423.865		463.049
													352.659		279.144
													545.023		405.279
													323.918		593.801
													365.143		478.742
													344.49		312.599
													442.943		677.208
													441.891		339.151
													325.808		303.846
													558.124		463.028
													405.774		229.001
													459.139		439.11
													472.399		650.671
													642.355		395.462
													429.736		645.411
													505.016		293.674
													495.659		395.021
													331.383		407.379
													470.569		183.693
													439.746		458.886
													424.309		324.203
													259.758		293.494
													475.895		501.714
													426.726		248.041
													497.055		184.259
													511.085		246.366
													348.221		621.424
													495.566		321.384
													262.475		472.033
													245.333		723.361
													391.6		470.502
													359.442		261.392
													427.059		459.544
													533.608		664.732
													511.176		225.792
															334.737
															255.077
															572.699
															269.899
															591.085
															200.24
															724
															455.193
															648.631
															191.73
															272.512
															210.756
															413.368
															235.543
															550.355
															495.822
															354.622
															350.736
															422.405
															374.378
															682.256
															363.888
															423.911
															332.864
															335.254
															324.819
															496.557
															456.899
															195.618
															194.829
											Aver	470.21	431.358	441.342	424.083
											n='	874	1055	948	1085
[truncated: 45 more columns]

## Sheet: Figure 6
Fig. 6a - Seed area												Fig. 6d - Ratio between EGFP and mRFP1 in developing seeds
	Col	aha2Δ30	aha2Δ44	aha2Δ57		P-value							ApopHusion seed1	ApopHusion seed2	ApopHusion seed3	ApopHusion seed4		ApopHusion x aha2Δ57 seed1	ApopHusion x aha2Δ57 seed2	ApopHusion x aha2Δ57 seed3	ApopHusion x aha2Δ57 seed4		Summary			P-value
	0.175	0.089	0.094	0.124			Col	aha2Δ30	aha2Δ44	aha2Δ57			0.22452	0.019944	0.060444	0.089826		0.078445	0.026328	0.0966374	0.009898		ApopHusion	ApopHusion x aha2Δ57			ApopHusion	ApopHusion x aha2Δ57
	0.152	0.117	0.115	0.111		Col	1						0.06992	0.029284	0.069942	0.140252		0.210243	0.024555	0.104255	0.01262		0.255045	0.0925386		ApopHusion	1
	0.171	0.116	0.117	0.106		aha2Δ30	<0,0001	1					0.320263	0.172329	0.029209	0.069667		0.112749	0.028374	0.0955755	0.051784		0.152147	0.0497092		ApopHusion x aha2Δ57	0.0258	1
	0.154	0.105	0.103	0.134		aha2Δ44	<0,0001	<0,0001	1				0.002041	0.005871	6.5e-05	0.157525		0.017111	0.01296	0.0701973	0.004796		0.273089	0.0872146
	0.148	0.135	0.122	0.12		aha2Δ57	<0,0001	<0,0001	0.0672	1			0.457174	0.730641	0.060387	0.180762		0.062848	0.016562	0.0527726	0.033446		0.107894	0.0752866
	0.149	0.113	0.131	0.145									0.377873	0.013779	0.010029	0.147956		0.072604	0.012568	0.0857449	0.003807
	0.152	0.154	0.118	0.107									0.340055	0.090048	0.028975	0.114762		0.054443	0.0003	0.044967	0.070484
	0.134	0.134	0.111	0.112									0.396333	0.186927	0.013159	0.11224		0.06645	0.020869	0.073251	0.03941
	0.166	0.112	0.114	0.113									0.008302	0.083709	0.063062	0.099098		0.069401	0.019236	0.168448	0.022524
	0.132	0.142	0.133	0.15									0	0.180227	0.041164	0.127808		0.084024	0.011198	0.108561	0.010971
	0.134	0.146	0.094	0.102									0.398004	0.241459	0.091306	0.08932		0.121018	0.023228	0.0958203	0.077295
	0.134	0.126	0.102	0.109									0.747425	0.039167	0.064644	0.057057		0.075606	0.023228	0.135223	0.08986
	0.133	0.14	0.113	0.108									0.04004	0.039167	0.064644	0.095604		0.062787	0.023938	0.0647326	0.141457
	0.142	0.134	0.115	0.12									0.065858	0.309795	0.013222	0.100385		0.05403	0.055333	0.122122	0.064285
	0.134	0.106	0.116	0.098									0.70788	0.055749	0.084674	0.073868		0.070061	0.040533	0.0747984	0.015348
	0.152	0.107	0.117	0.114									0.610256	0.092964	0.064856	0.064757		0.081409	0.072161	0.0487929	0.052051
	0.162	0.1	0.118	0.121									0.351087	0.170003	0.103917	0.082259		0.063906	0.03309	0.0717444	0.022315
	0.154	0.106	0.074	0.104									0.031205	0.023012	0.156521	0.08367		0.127357	0.03309	0.0717444	0.144245
	0.159	0.114	0.123	0.11									0.156836	0.082089	0.118298	0.074617		0.144224	0.046013	0.0643324	0.144245
	0.15	0.101	0.117	0.133									0.215105	0.146944	0.03874	0.059857		0.097559	0.025647	0.0355002	0.166217
	0.146	0.144	0.11	0.111									0.198159	0.143264	0.091506	0.059919		0.056033	0.046323	0.103668	0.005097
	0.122	0.108	0.126	0.106									0.260481	0.12397	0.062258	0.076738		0.041736	0.057029	0.0709847	0.014091
	0.159	0.127	0.112	0.111									0.130513	0.176294	0.024393	0.076738		0.041736	0.058195	0.0938809	0.024539
	0.127	0.146	0.117	0.088									0.123004	0.303813	0.115057	0.048498		0.028289	0.058195	0.106379	0.106657
	0.177	0.131	0.135	0.105									0.160084	0.390037	0.000841	0.052912		0.009983	0.056655	0.0941065	0.010295
	0.143	0.114	0.099	0.115									0.005627	0.218388	0.166369	0.039751		0.110828	0.05	0.0925694	0.142772
	0.128	0.145	0.122	0.087									0.115003	0.024073	0.174657	0.129157		0.092874	0.067718	0.13946	0.046753
	0.139	0.152	0.096	0.134									0.196879	0.011111	0.089278	0.208778		0.084479	0.110706	0.189046	0.104499
	0.152	0.121	0.118	0.132									0.113336	0.102062	0.089278	0.092546		0.141708	0.174852	0.0420243	0.224088
	0.164	0.104	0.134	0.107									0.11207	0.118648	0.113685	0.039946		0.139918	0.174852	0.0420243	0.026879
	0.149	0.129	0.123	0.115									0.22885	0.163398	0.064723	0.045678		0.139918	0.09164	0.101897	0.084689
	0.118	0.144	0.134	0.101									0.20942	0.217669	0.073868	0.134155		0.061717	0.067511	0.102996	0.102839
	0.14	0.101	0.105	0.1									0.643411	2.44636	0.030731	0.069359		0.095177	0.068673	0.111629	0.025791
	0.182	0.108	0.126	0.109									0.538702	2.44636	0.005243	0.109488		0.137542	0.042354	0.066038	0.025791
	0.13	0.11	0.125	0.113									0.074841	0.819737	0.122155	0.085405		0.18727	0.074537	0.0657111	0.058702
	0.132	0.16	0.116	0.101									0.074841	0.032459	0.146532	0.077561		1.18454	0.046018	0.0527674	0.058435
	0.173	0.126	0.13	0.093									0.071236	0.331448	0.077364	0.057876		0.475341	0.087882	0.0527674	0.09565
	0.124	0.133	0.102	0.102									0.319062	0.331501	0.020471	0.013957		0.268117	0.067289	0.0533964	0.047406
	0.091	0.132	0.123	0.107									0.412051	0.465999	0.021063	0.030306		0.588564	0.067289	0.0692665	0.042723
	0.145	0.131	0.125	0.106									0.107735	0.436569	0.099586	0.035696		0.042666	0.04845	0.0856899	0.040941
	0.144	0.17	0.093	0.101									0.09014	0.482408	0.209164	0.034085		0.223213	0.035157	0.0862866	0.121668
	0.142	0.103	0.118	0.103									0.130691	0.011088	0.154646	0.136677		0.226788	0.0302	0.0328717	0.058177
	0.15	0.115	0.117	0.113									0.108174	0.011088	0.110204	0.136677		0.053089	0.035019	0.107547	0.036622
	0.135	0.128	0.149	0.106									0.417748	0.228303	0.135549	0.009774		0.071272	0.019747	0.0782206	0.036109
	0.143	0.129	0.131	0.097									0.399225	0.324109	0.132202	0.0205		0.071272	0.031748	0.0570541	0.07466
	0.128	0.135	0.095	0.11									0.390469	0.479924	0.018657	0.003366		0.138297	0.020597	0.0570541	0.071745
	0.128	0.146	0.075	0.121									0.811151	0.333797	0.021451	0.045202		0.024539	0.020597	0.0747163	0.131675
	0.126	0.121	0.102	0.12									0.349053	0.05385	0.397246	0.044366		0.00191	0.013013	0.0912312	0.114197
	0.122	0.131	0.112	0.095									0.073338	0.27792	0.31442	0.041524		0.00191	0.021392	0.0870254	0.094206
	0.136	0.142	0.126	0.111									0.331225	0.121728	0.347911	0.003346		0.007198	0.022314	0.0748994	0.090152
	0.137	0.109	0.106	0.109									0.312371	0.109779	0.565154	0.012644		0.020502	0.020469	0.0630053	0.058938
	0.16	0.128	0.088	0.102									0.424962	0.006083	0.054227	0.018478		0.01215	0.029006	0.0661887	0.092373
	0.132	0.122	0.114	0.116									0.532066	0.205309	0.054227	0.073975		0.017953	0.029006	0.0763758	0.068105
	0.148	0.111	0.114	0.1									0.518378	0.283937	0.346863	0.091115		0.018076	0.016998	0.0739621	0.054609
	0.145	0.105	0.126	0.122									0.346359	0.37255	0.015069	0.044505		0.004989	0.024948	0.0784555	0.123448
	0.144	0.116	0.12	0.119									0.402663	0.503311	0.105481	0.063209		0.0167	0.025281	0.0632378	0.055785
	0.166	0.146	0.131	0.117									0.37459	0.189474	0.255591	0.063209		0.026572	0.034819	0.0567103	0.055785
	0.153	0.118	0.115	0.092									0.469794	0.140911	0.249151	0.007495		0.045359	0.026701	0.0583188	0.066742
	0.139	0.127	0.13	0.132									0.434717	0.093112	0.002139	0.020476		0.028426	0.026701	0.0500728	0.046965
	0.13	0.107	0.168	0.119									0.430798	0.27539	0.031905	0.040114		0.016952	0.025615	0.103316	0.011095
	0.134	0.166	0.118	0.108									0.297832	0.203918	0.043673	0.129771		0.027281	0.02077	0.0876881	0.046117
	0.148	0.184	0.106	0.098									0.468836	0.039488	0.121323	0.071351		0.0347	0.034528	0.0795417	0.058026
	0.138	0.101	0.106	0.127									0.345529	0.089126	0.369761	0.016973		0.0347	0.063903	0.0795417	0.058218
	0.131	0.104	0.122	0.122									0.076512	0.089126	0.08018	0.111179		0.005473	0.034897	0.0584426	0.012904
	0.14	0.133	0.099	0.115									0.076512	0.124147	0.056261	0.12974		0.051361	0.015971	0.0615391	0.004867
	0.166	0.168	0.142	0.113									0.182971	0.263181	0.131251	0.059974		0.046214	0.021576	0.0878234	0.026208
	0.148	0.114	0.115	0.132									0.240779	0.320844	0.104992	0.048841		0.052322	0.021576	0.101867	0.118471
	0.127	0.11	0.084	0.125									0.374983	0.229888	0.112224	0.072107		0.00013	0.025573	0.0532419	0.217886
	0.152	0.152	0.067	0.134									0.392018	0.416072	0.0038	0.038095		0.017242	0.044487	0.0785992	0.098982
	0.127	0.159	0.116	0.108									0.396849	0.500666	0.562631	0.051096		0.018016	0.080776	0.0763829	0.055129
	0.186	0.153	0.109	0.112									0.319165	0.467084	0.32139	0.075298		0.018016	0.063801	0.173165	0.08876
	0.147	0.117	0.074	0.124									0.214886	0.359865	0.145434	0.091917		0.07047	0.044893	0.106921	0.192415
	0.141	0.145	0.158	0.118									0.28256	0.446115	0.06856	0.019757		0.029945	0.040467	0.156629	0.197325
	0.137	0.138	0.122	0.107									0.416253	0.194582	0.152019	0.121564		0.035206	0.098833	0.162089	0.079547
	0.138	0.1	0.122	0.13									0.501615	0.195004	0.059152	0.084764		0.05128	0.070424	0.0603265	0.106843
	0.149	0.131	0.119	0.111									0.548812	0.089562	0.098483	0.071255		0.048142	0.069798	0.0603265	0.131874
	0.126	0.1	0.141	0.097									0.380645	0.136837	0.12281	0.0938		0.038747	0.085286	0.110338	0.071853
	0.138	0.113	0.121	0.114									0.349821	0.244041	0.007463	0.084767		0.025933	0.068825	0.0807844	0.071853
	0.117	0.14	0.136	0.098									0.313629	0.146541	0.007463	0.056188		0.004662	0.051942	0.134397	0.052138
	0.103	0.139	0.122	0.116									0.421729	0.328179	0.150408	0.056188		0.058012	0.154421	0.168463	0.094764
	0.117	0.14	0.11	0.117									0.405699	0.248863	0.317747	0.07486		0.202721	0.117411	0.119273	0.165288
	0.126	0.17	0.099	0.103									0.326943	0.086148	0.356118	0.06402		0.008533	0.037854	0.119273	0.21276
	0.157	0.155	0.114	0.109									0.283843	0.215408	0.356118	0.080977		0.061763	0.016677	0.0854778	0.129015
	0.145	0.101	0.104	0.081									0.358133	0.086969	0.195267	0.080977		0.099063	0.016677	0.149547	0.104778
	0.166	0.121	0.12	0.086									0.153251	0.202641	0.30991	0.053948		0.099063	0.067804	0.0764766	0.114127
	0.183	0.153	0.106	0.101									0.277171	0.405926	0.006997	0.006277		0.140606	0.08862	0.09706	0.086159
	0.188	0.116	0.114	0.12									0.249357	0.378665	0.006997	0.007982		0.108642	0.041691	0.09706	0.097242
	0.104	0.103	0.114	0.1									0.151955	0.364361	0.092902	0.007982		0.078051	0.015158	0.14048	0.098399
	0.133	0.115	0.12	0.111									0.209887	0.236116	0.065904	0.042605		0.030721	0.066137	0.113692	0.063153
	0.125	0.179	0.118	0.106									0.13887	0.555404	0.080089	0.136591		0.16863	0.066137	0.144533	0.136392
	0.151	0.125	0.12	0.085									0.104268	0.276333	0.138987	0.205234		0.117761	0.031544	0.0788295	0.142854
	0.097	0.094	0.107	0.101									0.104268	0.20683	0.138987	0.122785		0.059474	0.131782	0.0890465	0.2977
	0.116	0.094	0.11	0.084									0.147715	0.20683	0.013127	0.07565		0.024297	0.080939	0.0890465	0.016608
	0.15	0.125	0.115	0.097									0.171756	0.175808	0.043892	0.047245		0.009285	0.080939	0.0347219	0.044662
	0.139	0.09	0.114	0.089									0.193492	0.001624	0.131369	0.095698		0.412129	0.079953	0.212968	0.034675
	0.173	0.126	0.136	0.118									0.269339	0.022996	0.083541	0.063341		0.089628	0.098173	0.187147	0.118743
	0.136	0.128	0.103	0.095									0.513128	0.137781	0.014131	0.06983		0.328114	0.139837	0.197	0.081276
	0.144	0.13	0.095	0.116									0.344547	0.279591	0.0046	0.097654		0.122278	0.089514	0.108916	0.203985
	0.168	0.1	0.11	0.138									0.289742	0.016811	0.0046	0.06747		0.002164	0.067598	0.082874	0.014643
	0.127	0.138	0.091	0.086									0.342395	0.23294	0.159846	0.148126		0.050407	0.09785	0.117272	0.156255
	0.149	0.096	0.115	0.094									0.26019	0.137703	0.091594	0.143993		0.008307	0.06418	0.0680816	0.007297
	0.139	0.106	0.138	0.135									0.351354	0.170276	0.062419	0.073723		0.008307	0.02058	0.0432865	0.007297
	0.148	0.102	0.093	0.108									0.374856	0.011603	0.217419	0.069192		0.164689	0.014383	0.0432865	0.036678
	0.156	0.104	0.113	0.108									0.298704	0.072549	0.217419	0.062685		0.145166	0.007591	0.088419	0.010668
	0.156	0.071	0.098	0.125									0.283013	0.072549	0.129225	0.059352		0.094475	0.009809	0.123713	0.023922
	0.1	0.111	0.094	0.107									0.292471	0.10383	0.013649	0.075377		0.172882	0.051957	0.12085	0.07461
	0.167	0.111	0.102	0.124									0.225893	0.111949	0.055783	0.089355		0.213749	0.030631	0.0160255	0.0193
	0.106	0.108	0.116	0.093									0.335074	0.074399	0.256893	0.082026		0.365959		0.0420035	0.046208
	0.116	0.127	0.121	0.096									0.268219	0.054967	0.000162	0.068913		0.235469		0.146527	0.09736
	0.142	0.139	0.097	0.081									0.219015	0.084168	0.097366	0.046094		0.034083		0.202618	0.103325
	0.132	0.135	0.114	0.106									0.278956	0.074004	0.628304	0.076175		0.117642		0.0013888	0.140367
	0.113	0.103	0.152	0.121									0.299693	0.084855	0.089148	0.055841		0.200724		0.0979248	0.138685
	0.127	0.119	0.123	0.15									0.24663	0.019827	0.205014	0.104378		0.015145		0.0680567	0.104114
	0.127	0.147	0.114	0.083									0.248597	0.094533	0.129107	0.135114		0.190847		0.0483569	0.052933
	0.116	0.153	0.128	0.127									0.311757	0.076679	0.239146	0.174176		0.20526		0.120505	0.049735
	0.148	0.174	0.123	0.085									0.362262	0.112335	0.385023	0.145582		0.19829		0.120505	0.06754
	0.131	0.124	0.11	0.12									0.330544	0.066677	0.326077	0.145582		0.114397		0.204051	0.09181
	0.136	0.113	0.116	0.107									0.288046	0.066677	0.195188	0.10107		0.257562		0.0424225	0.104387
	0.118	0.107	0.114	0.103									0.266914	0.060766	0.173267	0.180815		0.333966		0.161079	0.085857
	0.137	0.123	0.124	0.136									0.230594	0.187248	0.453983	0.171123		0.082677		0.00548678	0.071108
	0.136	0.113	0.114	0.108									0.281876	0.159607	0.434915	0.19614		0.017117		0.0633042	0.038113
	0.132	0.139	0.104	0.118									0.281876	0.089406	0.305466	0.244784		0.182774		0.0515536	0.071778
	0.151	0.135	0.153	0.093									0.320548	0.045816	0.22704	0.184528		0.017583		0.0702704	0.084751
	0.133	0.133	0.123	0.086									0.194253	0.073833	0.279856	0.135292		0.015023		0.044283	0.105557
	0.106	0.175	0.089	0.101									0.253041	0.150524	0.211111	0.12223		0.138239		0.0358597	0.118884
	0.124	0.13	0.096	0.093									0.260698	0.150882	0.211983	0.105527		0.166944		0.128797	0.057972
	0.12	0.136	0.138	0.094									0.342398	0.218842	0.184072	0.208052		0.211832		0.128797	0.053413
	0.124	0.108	0.112	0.112									0.307115	0.298008	0.214918	0.273423		0.004455		0.0245513	0.127819
	0.118	0.132	0.154	0.104									0.280238	0.110225	0.154093	0.264069		0.151316		0.0385648	0.148493
	0.126	0.16	0.112	0.104									0.27227	0.110225	0.274612	0.280999		0.027021		0.0448694	0.148493
Aver	0.140062	0.125969	0.115185	0.109715									0.2819	0.131348	0.341068	0.293988		0.097674		0.112605	0.057159
n='	130	130	130	130									0.333133	0.204522	0.095337	0.223101		0.145379		0.013847	0.077602
													0.314736	0.098625	0.088281	0.266351		0.179714		0.00671664	0.07686
													0.28757	0.100375	0.088281	0.16589		0.045605		0.156369	0.078256
													0.437132	0.142376	0.15976	0.065121		0.265813		0.156369	0.084756
													0.304894	0.099838	0.189161	0.078281		0.110619		0.390826	0.098276
													0.356782	0.103945	0.101858	0.053794		0.006019		0.00289619	0.076415
													0.382328	0.103945	0.158452	0.134922		0.193973		0.0188908	0.112729
													0.493862	0.107753	0.309598	0.175049		0.138318		0.0285226	0.117952
													0.449812	0.13602	0.292746	0.076569		0.260593		0.0285226	0.137353
													0.466668	0.220089	0.396073	0.159033		0.221211		0.181077	0.14507
													0.341784	0.165588	0.354891	0.125627		0.00636		0.152504	0.193755
													0.224888	0.125681	0.27675	0.153895		0.047908		0.0122924	0.158224
													0.187833	0.076767	0.067518	0.154497		0.159437		0.132512	0.158224
													0.247762	0.048567	0.217046	0.111028		0.159437		0.0636628	0.169363
													0.489758	0.19337	0.019487	0.018333		0.063315		0.0831613	0.155554
													0.241243	0.111944	0.100838	0.099891		0.023968		0.130717	0.137053
													0.456791	0.149811	0.249502	0.061789		0.252925		0.0182739	0.128985
													0.456791	0.107845	0.114578	0.057659		0.423254		0.0729633	0.097606
													0.475522	0.078605	0.379172	0.127095		0.026888		0.0392156	0.117162
													0.41541	0.065364	0.101312	0.196507		0.137687		0.00785691	0.084549
													0.371071	0.037276	0.233654	0.184255		0.319278		0.0976881	0.099758
													0.493518	0.037276	0.151392	0.252291		0.001182		0.0710339	0.091873
													0.374857	0.1802	0.151392	0.240603		0.015935		0.164826	0.09839
													0.459235	0.234894	0.228228	0.140248		0.026972		0.0185688	0.139072
													0.40508	0.199455	0.077461	0.140248		0.071342		0.0875727	0.141068
													0.38505	0.101146	0.04645	0.094747		0.03914		0.0242884	0.15904
													0.309068	0.154312	0.103823	0.253899		0.03914		0.0242884	0.115466
													0.380847	0.127666	0.182517	0.219364		0.115206		0.0846164	0.056254
													0.495644	0.1141	0.112384	0.219364		0.010706		0.116368	0.219285
													0.399583	0.088406	0.324834	0.131328		0.068696		0.195725	0.069745
													0.441151	0.083629	0.324834	0.162407		0.066821		0.183422	0.081533
													0.324807	0.079471	0.145774	0.141227		0.00527		0.0793972	0.117316
													0.344157	0.084008	0.073503	0.06589		0.00674		0.0577735	0.064441
													0.510176	0.045915	0.404286	0.029667		0.034825		0.146777	0.132935
													0.28021	0.04873	0.133233	0.024073		0.014961		0.191217	0.118788
													0.294607	0.077551	0.408039	0.045784		0.244048		0.196674	0.074558
													0.63298	0.148208	0.159313	0.010867		0.005584		0.128406	0.075101
													0.359962	0.079448	0.001213	0.140818		0.026546		0.0727053	0.050886
													0.375428	0.224993	0.015278	0.03596		0.108024		0.106236	0.080038
													0.390541	0.144987	0.255946	0.011211		0.015356		0.126769	0.056682
													0.300904	0.144987	0.028084	0.070752		0.015356		0.126769	0.076808
													0.342117	0.167139	0.19895	0.07654		0.021165		0.110803	0.11075
													0.447261	0.126802	0.989396	0.002929		0.069209		0.0832428	0.060597
													0.422269	0.120816	0.091109	0.11949		0.079424		0.0967789	0.08233
													0.305902	0.160522	0.091109	0.029085		0.055112		0.0595765	0.08233
													0.316791	0.113354	0.209997	0.049107		0.100114		0.0702682	0.050301
													0.368737	0.140709	0.209997	0.090751		0.06618		0.0868585	0.091855
													0.368737	0.124652	0.017468	0.1401		0.027054		0.106971	0.091265
													0.331783	0.145933	0.250334	0.12524		0.093465		0.078929	0.096455
													0.364974	0.179198	0.187634	0.132446		0.206346		0.093722	0.080635
													0.379367	0.119997	0.187634	0.167631		0.096195		0.0949516	0.096219
													0.320909	0.126851	2.20491	0.130112		0.082358		0.111267	0.177796
													0.23677	0.105409	0.097523	0.07943		0.082358		0.119585	0.084772
													0.248637	0.236209	0.63224	0.07116		0.058792		0.109664	0.049438
													0.254512	0.089785	0.013831	0.052883		0.03096		0.0800977	0.053476
													0.228066	0.089785	1.90537	0.060019		0.123385		0.0800977	0.026062
													0.373966	0.198902	0.023584	0.0753		0.045416		0.0335732	0.095319
													0.232849	0.12593	0.049192	0.0753		0.034391		0.0769458	0.0141
													0.276523	0.190957	0.049192	0.070434		0.026782		0.0566698	0.004894
													0.213385	0.137466	0.381086	0.048372		0.004643		0.112619	0.018026
													0.306787	0.16378	0.089583	0.061879		0.009171		0.068643	0.018519
													0.193302	0.110449	0.263264	0.061879		0.12819		0.00968413	0.046072
													0.229468	0.127278	0.037008	0.043189		0.07865		5.15135e-05	0.027043
													0.246221	0.124023	0.038719	0.091984		0.031261		0.0271795	0.03941
													0.246221	0.108377	0.002883	0.062135		0.235631		0.0647431	0.084516
													0.067835	0.109759	0.866406	0.062135		0.058468		0.0289259	0.050006
													0.187274	0.174259	0.9852	0.023274		0.131748		0.0567023	0.063255
													0.246393	0.175717	0.029918	0.150483		0.117647		0.0567023	0.063255
													0.002661	0.176341	0.010778	0.062434		0.003718		0.011128	0.014541
													0.317627	0.128013	0.902145	0.062434		0.003718		0.0300779	0.013434
													0.396928	0.190228	0.049543	0.01393		0.097538		0.00163636	0.049232
													0.369467	0.12411	0.049543	0.048545		0.039715		0.00163636	0.049232
													0.207095	0.12411	0.797832	0.00887		0.028466		0.0413848	0.01768
													0.217411	0.255229	0.583392	0.00887		0.042801		0.0947491	0.023738
													0.131634	0.133114	0.46924	0.085753		0.105523		0.00931006	0.002331
													0.089366	0.139107	0.011297	0.075925		0.05843		0.00931006	0.048723
													0.134158	0.179007	0.011297	0.046919		0.05843		0.0566579	0.0533
													0.148175	0.182271	0.065435	0.048864		0.003377		0.0566579	0.0322
													0.045581	0.179904	0.694271	0.028549		0.001662		0.0566172	0.009488
													0.025451	0.187186	0.27533	0.018879		0.015616		0.381409	0.037706
													0.216588	0.150342	0.530743	0.073043		0.02426		0.0374109	0.110024
													0.216588	0.147798	0.174433	0.057527		0.003046		0.130235	0.045303
													0.340014	0.111658	0.336761	0.041388		0.003046		0.0872146	0.038037
													0.38172	0.12987	0.425	0.072596		0.004114			0.102062
													0.416874	0.166439	0.271571	0.039295		0.0285			0.060379
													0.4944	0.158556	0.974802	0.07708		0.048258			0.012339
													0.644701	0.132852	1.55745	0.053681		0.0135			0.06942
													0.404977	0.130207	1.04696	0.027491		0.018366			0.11237
													0.218639	0.141378	0.368779	0.027491		0.004271			0.01204
													0.401579	0.136147	0.480565	0.031284		0.006142			0.11875
													0.154908	0.113357	0.091624	0.072588		0.03201			0.074999
													0.396603	0.085823	14.9705	0.13704		0.06056			0.016097
													0.034685	0.04749	0.876979	0.13704		0.057273			0.079336
													0.065486	0.04853	0.470913	0.115618					0.015624
													0.422747	0.089536	0.131355	0.008623					0.075831
													0.160832	0.089536	0.330858	0.115558					0.085907
													0.152791	0.035974	0.384417	0.191477					0.02631
													0.047175	0.083343	0.401569	0.020678					0.031094
													0.259827	0.080312	0.046745	0.027414					0.01269
													0.117227	0.077181	0.036649	0.025037					0.023767
													0.130155	0.063351	0.638715	0.076217					0.010523
													0.305823	0.031222	0.175344	0.076783					0.052761
													0.118333	0.085676	0.051316	0.059233					0.001294
													0.094935	0.078357	0.655536	0.034087					0.000945
													0.133951	0.068087	0.924133	0.06206					0.007837
													0.133951	0.165291	0.00163	0.045532					0.001463
													0.160817	0.079209	0.00111	0.052191					0.007341
													0.03495	0.098133	0.092615	0.144009					0.048137
													0.05742	0.138939	0.27241	0.036386					0.004517
													0.090361	0.142999	0.002712	0.122212					0.015946
													0.057255	0.147444	0.018905	0.039597					0.042194
													0.025387	0.082177	0.013685	0.00117					0.042445
													0.056632	0.081332	0.011082	0.058068					0.080176
													0.149796	0.146431	0.007709	0.066333					0.064035
													0.05425	0.114807	0.355156	0.028079					0.063713
													0.098271	0.103621	0.355156	0.076747					0.042458
													0.039484	0.09539	0.150679	0.122312					0.055034
													0.015003	0.069757	0.125681	0.128692					0.070799
													0.188741	0.026538	0.284144	0.057942					0.075287
													0.153785	0.048559	0.395202	0.046562	Aver	0.0925386	0.0497092	0.0872146	0.0752866
													0.100309	0.093668	0.009674	0.031133	n='	224	107	214	250
													0.046539	0.095546	0.359654	0.031133
													0.067122	0.041232	0.376961	0.135892
													0.05408	0.067462	0.376961	0.086132
													0.104206	0.012379	0.029177	0.002119
													0.091265	0.012643	0.19993	0.006176
													0.131017	0.083064	0.177889	0.066671
													0.12851	0.076794	0.177889	0.041672
													0.107218	0.088301	0.23655	0.077163
													0.107218	0.093385	0.212617	0.059524
													0.278417	0.125608	0.134698	0.020702
													0.165039	0.125608	0.105012	0.020702
													0.0284	0.073035	0.294023	0.068527
													0.677821	0.088654	0.558554	0.02298
													0.010821	0.057262	0.203757	0.015543
													0.003093	0.116326	0.203757	0.088154
													0.16603	0.097904	0.204307	0.033996
													0.139525	0.081085	0.443202	0.0769
													0.103885	0.108119	0.728294	0.078643
													0.101728	0.094327	0.728294	0.083595
													0.084754	0.089618	0.608219	0.098394
													0.032003	0.096554	0.465046	0.090574
													0.038759	0.077264	0.106611	0.086224
													0.168542	0.121732	0.170675	0.096209
													0.055167	0.129969	0.170675	0.096209
													0.015082	0.111026	0.198681	0.149971
													0.108894	0.071881	0.433259	0.169376
													0.088724	0.053872	0.35894	0.181272
													0.099644	0.076213	0.290519	0.066888
													0.062274	0.056987	0.290519	0.083407
													0.104278	0.080612	0.074728	0.035217
													0.153641	0.160033	0.242301	0.055881
													0.088586	0.143344	0.242301	0.067098
													0.15875	0.222774	0.190547	0.126847
													0.013297	0.222774	7.22e-05	0.207209
													0.109626	0.138845	0.445137	0.077111
													0.091099	3.88e-05	0.139102	0.058316
													0.092877	0.04771	1.0225	0.047105
													0.069149	0.109122	0.002083	0.047105
													0.134539	0.080416	0.000604	0.074585
													0.095504	0.068281	0.000637	0.082245
													0.070893	0.090152	0.000454	0.117897
													0.093232	0.22194	0.317168	0.095916
													0.071935	0.06795	0.014656	0.095916
													0.082641	0.071575	0.014656	0.130468
													0.159841	0.071575	0.672225	0.04182
													0.067568	0.111771	0.102028	0.049949
													0.063954	0.11678	0.877632	0.101079
													0.063954	0.085663	0.3652	0.101079
													0.124201	0.011666	0.155797	0.067843
													0.084064	0.097181	0.414795	0.117694
													0.101536	0.081863	0.476139	0.012341
													0.063635	0.055858	0.273089	0.106457
													0.078585	0.091506		0.072468
													0.086234	0.11464		0.072121
													0.109593	0.205689		0.116749
													0.080555	0.059576		0.101552
													0.110865	0.265688		0.224613
													0.169632	0.433		0.073499
													0.172987	0.120323		0.010176
													0.166331	0		0.03946
													0.150232	0.175483		0.054084
													0.118369	0.175483		0.031668
													0.101162	0		0.0382
													0.085943	0.026692		0.059283
													0.179659	0.456497		0.067695
													0.221924	0.055193		0.045488
													0.319403	0.18559		0.14835
													0.182341	0.003345		0.086743
													0.242073	0.01259		0.108836
													0.17068	0.0045		0.00274
													0.292118	0.231432		0.831622
													0.436043	0.106105		0.00707
													0.580224	0.080297		0.16193
													0.550017	0.058505		0.176656
													0.496648	0.101849		0.176656
													0.515516	0.006478		0.105414
													0.284795	0.127805		0.240355
													0.260673	0.11704		0.092813
													0.493132	0.193571		0.05437
													0.380493	0.001124		0.123533
													0.397183	0.142933		0.162094
													0.374632	0.30117		0.030258
													0.360122	0.047718		0.111822
													0.405454	0.064765		0.111822
													0.459007	0.064765		0.074832
													0.522305	0.091573		0.141697
													0.592396	0.116975		0.141697
													0.204594	0.057612		0.103063
													0.034199	0.088086		0.103063
													0.680519	0.006447		0.170101
														0.006454		0.049298
														0.04571		0.074305
														0.016023		0.002019
														0.089331		0.109851
														0.030419		0.053348
														0.006509		0.006774
														0.121446		0.066323
														0.006392		0.006377
														0.094148		0.018984
														0.158984		0.119468
																0.119468
																0.003083
																0.066034
																0.006708
																0.030781
																0.124785
																0.07464
																0.335884
																0.127859
																0.040225
																0.216469
																0.218109
																0.005689
																0.088312
																0.164533
																0.012747
																0.075725
																0.118187
																0.226165
																0.055804
																0.000705
																0.099082
																0.125066
																0.01357
																0.046455
																0.046455
																0.050996
																0.143044
																0.145292
																0.065898
																0.157749
																0.120881
																0.024541
																0.136683
																0.078163
																0.052626
																0.11474
																0.14784
																0.055398
																0.025031
																0.080543
																0.062128
																0.062128
																0.143339
																0.191487
																0.073156
																0.16602
																0.117358
																0.01504
																0.000787
																0.366298
																0.120388
																0.000552
																0.398303
																0.198182
																0.17011
																0.150512
																0.011382
																0.0541
																0.178113
																0.084394
																0.166595
																0.028732
																0.090158
																0.139403
																0.072791
																0.100911
																0.134743
																0.163437
																0.074903
																0.074903
																0.224951
																0.003328
																0.003328
																0.121388
																0.102327
																0.151432
																0.143899
																0.146109
																0.073846
																0.088173
																0.115472
																0.043698
																0.115404
																0.075163
																0.156504
																0.254044
																0.125516
																0.014172
																0.045564
																0.045564
																0.239437
																0.061582
																0.156471
																0.156471
																0.082297
																0.321458
																0.397997
																0.397997
																0.49778
																0.461452
																0.173419
																0.173419
																0.18429
																0.232996
																0.217562
																0.042249
																0.239551
																0.207739
																0.070479
																0.184132
																0.202576
																0.181407
																0.280055
																0.118955
																0.211332
																0.174554
																0.05541
																0.149948
																0.217887
																0.287929
																0.363626
																0.205036
																0.237714
																0.527207
																0.391146
																0.220479
																0.02046
																0.194508
																0.397462
																0.533837
																0.148811
																0.357776
																0.140482
																0.387015
																0.285746
																0.194491
																0.165883
																0.165883
																0.00193
																0.014748
																0.262021
																0.409277
																0.066176
																0.324764
																0.480354
												Aver	0.255045	0.152147	0.273089	0.107894
												n='	342	352	304	784

## Sheet: Figure 8
Fig. 8a - Leaf weight loss																			Fig. 8d - Stomata size																	Fig. 8e - Disease test
	Col												Summary							Dark					Light					P-value - Dark								CFU / cm2			Summary					P-value - Dark
Sample	Tube weight	0 min	Weight %	30 min	Weight %	1 h	Weight %	1 h 30 min	Weight %	2 h	Weight%		time (min)	Col	aha2Δ30	aha2Δ44	aha2Δ57			Col	aha2Δ30	aha2Δ44	aha2Δ57		Col	aha2Δ30	aha2Δ44	aha2Δ57			Col	aha2Δ30	aha2Δ44	aha2Δ57			Col-0	1000000			Col-0	ahaΔ30	ahaΔ44	ahaΔ57			Col	aha2Δ30	aha2Δ44
1	1.0114	0.0108	100	0.0068	62.963	0.0045	41.6667	0.0023	21.2963	0.0012	11.1111		0	100	100	100	100			0.215282	0.0842648	0.376477	0		0.11158	0.144793	0.115893	0.3771		Col	1						Col-0	944444		Aver	888889	6.11111e+06	1.08333e+07	1.15278e+07		Col	1
2	1.0114	0.0075	100	0.0058	77.3333	0.0051	68	0.0032	42.6667	0.0022	29.3333		30	69.2753	67.6092	67.408	51.6363			0	0.10663	0	0		0.47604	0.170566	0.350149	0.265581		aha2Δ30	0.9079	1					Col-0	833333		StDev	101430	1.63551e+06	2.58597e+06	1.99665e+06		aha2Δ30	0.0077	1
3	1.0146	0.0087	100	0.0059	67.8161	0.0041	47.1264	0.0019	21.8391	0.0017	19.5402		60	52.7049	51.3296	53.1546	33.6248			0.059407	0	0.135093	0.130938		0.212762	0.109908	0.128034	0.304309		aha2Δ44	<0,0001	0.0003	1				Col-0	777778		SE	58560.7	944263	1.49301e+06	1.15277e+06		aha2Δ44	<0,0001	0.0151	1
4	1.0147	0.0089	100	0.0061	68.5393	0.0046	51.6854	0.0026	29.2135	0.0021	23.5955		90	29.7921	29.3894	31.4597	11.8755			0	0.289138	0.181623	0.102494		0.126489	0.218531	0.209418	0.216908		aha2Δ57	0.0001	0.0024	0.9289	1			Aver	888889								aha2Δ57	<0,0001	0.0059	0.9482
5	1.0161	0.0109	100	0.0076	69.7248	0.006	55.0459	0.0037	33.945	0.0032	29.3578		120	22.5876	22.6011	24.4467	7.10397			0.058521	0	0.0662477	0.348203		0.156593	0.20362	0.167436	0.306281
			100		69.2753		52.7049		29.7921		22.5876									0	0	0.209955	0.144789		0.363098	0.132015	0.210913	0.176567		P-value - Light								CFU / cm2
	aha2Δ30																			0.0683183	0	0.210401	0.217305		0	0.384242	0	0.151269			Col	aha2Δ30	aha2Δ44	aha2Δ57			ahaΔ30	4.44444e+06
Sample	Tube weight	0 min	Weight %	30 min	Weight %	1 h	Weight %	1 h 30 min	Weight %	2 h	Weight%									0.105375	0.110937	0.135137	0.125237		0.118703	0.501622	0.202341	0.129503		Col	1						ahaΔ30	8.33333e+06
1	1.0147	0.0145	100	0.011	75.8621	0.0095	65.5172	0.0073	50.3448	0.0061	42.069									0	0.142435	0.169857	0.195319		0.181894	0.473304	0.217304	0.331297		aha2Δ30	0.0145	1					ahaΔ30	5.55556e+06
2	1.0189	0.0116	100	0.0082	70.6897	0.0064	55.1724	0.0041	35.3448	0.0033	28.4483									0	0.0628971	0.284068	0		0.148634	0.326149	0.214407	0.276705		aha2Δ44	0.4123	0.4566	1				ahaΔ30	6.11111e+06
3	1.0068	0.0095	100	0.0064	67.3684	0.0044	46.3158	0.0021	22.1053	0.0015	15.7895									0	0	0.29505	0.176774		0.235267	0.276783	0.199918	0.281028		aha2Δ57	<0,0001	0.442	0.0156	1			Aver	6.11111e+06
4	1.0177	0.0127	100	0.0087	68.5039	0.0065	51.1811	0.0038	29.9213	0.003	23.622									0	0.119955	0.25578	0.33414		0.112739	0.176132	0.248033	0.247169
5	1.0142	0.0065	100	0.0038	58.4615	0.0025	38.4615	0.0006	9.23077	0.0002	3.07692									0	0	0.277259	0		0.176068	0.0830446	0.192338	0.309066										CFU / cm2
			100		67.6092		51.3296		29.3894		22.6011									0	0.177601	0.275831	0.202381		0.216839	0.22535	0.227891	0.197174									ahaΔ44	1.05556e+07
	aha2Δ44																			0.400558	0.072536	0.170174	0		0.243865	0.20307	0.304544	0.543376									ahaΔ44	10000000
Sample	Tube weight	0 min	Weight %	30 min	Weight %	1 h	Weight %	1 h 30 min	Weight %	2 h	Weight%									0	0	0	0		0.23077	0.312739	0.174581	0.233537									ahaΔ44	1.44444e+07
1	1.0116	0.0141	100	0.0095	67.3759	0.0077	54.6099	0.0048	34.0426	0.0034	24.1135									0.072872	0.177518	0	0		0.14118	0.254615	0.271884	0.212699									ahaΔ44	8.33333e+06
2	1.0114	0.0114	100	0.0079	69.2982	0.0063	55.2632	0.0037	32.4561	0.0028	24.5614									0	0	0	0.310052		0.348951	0.265595	0.219683	0									Aver	1.08333e+07
3	1.0137	0.0094	100	0.0066	70.2128	0.0053	56.383	0.0034	36.1702	0.0031	32.9787									0.0863754	0.122265	0.445416	0.0573631		0.220923	0.25778	0.400924	0.236927
4	1.0136	0.0138	100	0.0094	68.1159	0.0076	55.0725	0.0046	33.3333	0.0033	23.913									0	0	0.525986	0.0761669		0.37012	0.324794	0.369235	0.222702										CFU / cm2
5	1.016	0.0108	100	0.0067	62.037	0.0048	44.4444	0.0023	21.2963	0.0018	16.6667									0.0787324	0.152788	0.438231	0.125639		0.182363	0.0905381	0.214373	0.391971									ahaΔ57	1.27778e+07
			100		67.408		53.1546		31.4597		24.4467									0.0643643	0.139049	0.095945	0.164709		0	0.268801	0.0373665	0.25436									ahaΔ57	1.33333e+07
	aha2Δ57																			0.0806841	0	0.187938	0.220043		0	0.195915	0.255462	0.302996									ahaΔ57	8.88889e+06
Sample	Tube weight	0 min	Weight %	30 min	Weight %	1 h	Weight %	1 h 30 min	Weight %	2 h	Weight%									0.10978	0.207504	0.294703	0.325123		0.144253	0.25639	0.190393	0.275883									ahaΔ57	1.11111e+07
1	1.0129	0.0089	100	0.0044	49.4382	0.0026	29.2135	0.0006	6.74157	0.0003	3.37079									0	0.177216	0.361623	0.371911		0.162276	0.191967	0	0.199804									Aver	1.15278e+07
2	1.0125	0.0102	100	0.0051	50	0.0031	30.3922	0.0011	10.7843	0.0004	3.92157									0.0597573	0	0.234961	0.390261		0.266514	0.357839	0	0.228179
3	1.0116	0.0108	100	0.0061	56.4815	0.0041	37.963	0.0014	12.963	0.001	9.25926									0	0	0.395266	0.387327		0.154996	0.212265	0.44776	0.173273
4	1.0116	0.0126	100	0.0048	38.0952	0.0028	22.2222	0.0007	5.55556	0.0005	3.96825									0	0	0	0.194145		0.189755	0.43646	0.345008	0.263822
5	1.0147	0.012	100	0.0077	64.1667	0.0058	48.3333	0.0028	23.3333	0.0018	15									0	0.0632196	0	0.317061		0.0976077	0.359375	0.440555	0.365767
			100		51.6363		33.6248		11.8755		7.10397									0.132081	0.190711	0	0.157677		0	0.29976	0.46081	0.245784
																				0.2508	0.3419	0.2125	0.185864		0	0.3631	0.292597	0.2673
																				0.2116	0.1152	0.3426	0.162565		0.174976	0.3162	0.2982	0.21456
																				0	0	0	0.165917		0.2289	0.1627	0.2044	0.254677
																				0.0915	0	0.2699	0.221574		0.2375	0.2069	0.2078	0.313788
																				0.0338	0.1239	0.0498	0.163128		0.1397	0.1285	0.1309	0.183398
																				0.199	0	0	0.243434		0.2536	0	0.1016	0.229672
																				0.2423	0	0.1636	0.157288		0.299	0.3169	0	0.39624
																				0	0	0.083	0.116321		0.2965	0.3316	0.2309	0.41075
																				0.0894	0	0.1822	0		0.3471	0.2663	0.2444	0.404975
																				0	0.1247	0.1132	0.403112		0.2078	0.2974	0.3256	0.344321
																				0	0.0976	0	0		0.1562	0.25	0.2919	0.291045
																				0	0.208	0.1353	0.291062		0.2713	0.388	0.1801	0.666984
																				0	0.182	0.1943	0.207136		0.1861	0.3351	0.215	0.486092
																				0	0.2003	0.2316	0.114406		0.3126	0.3372	0.1499	0.500512
																				0.0453	0	0	0.294181		0.1235	0.3605	0.1907	0.544139
																				0.1481	0	0.1771	0.236866		0.4156	0.2449	0.3856	0.318289
																				0.1	0.1209	0.1472	0.292881		0.2892	0.5033	0.2732	0.315447
																				0.2603			0		0.2629	0.3694	0.2282	0.370344
																				0			0		0.265	0.2048	0.1679	0.344466
																				0.1526			0		0.1364	0.2712	0	0.200538
																				0.1254			0		0.2271	0.2031	0.2659	0.165189
																				0					0.2488	0.1709	0.1732	0.288995
																			Aver	0.0681194	0.0832163	0.177134	0.163349		0.0734	0.121	0.2315	0.271116
																			n='	52	47	47	51		0	0.1189	0.3439	0.163847
																									0.0596	0.262	0.3214	0.279109
																									0.3429	0.1073	0.5018	0.41336
																									0.1021	0.3305	0.2068	0.292854
																									0.2105		0.182	0.191833
																									0.2483			0.176738
																												0.285623
																								Aver	0.195031	0.257573	0.226932	0.288454
																								n='	59	57	58	60
[truncated: 1 more columns]
